# Supplementary material for: The jumping spiders from Xishuangbanna, Yunnan, China (Araneae, Salticidae)
Source: Zookeys. 2016 Nov 9;(630):43–104. doi: 10.3897/zookeys.630.8466 (PMC5126523; doi:10.3897/zookeys.630.8466)
Supplement: XML Treatment for Afraflacilla ballarini [file zookeys.630.8466-treatment1.xml]

<!DOCTYPE tp:taxon-treatment
  PUBLIC "-//TaxonX//DTD Taxonomic Treatment Publishing DTD v0 20100105//EN" "tax-treatment-NSO.dtd">
<tp:taxon-treatment xmlns:tp="http://www.plazi.org/taxpub"><tp:treatment-meta><kwd-group><label>Taxon classification</label><kwd><named-content content-type="kingdom">Animalia</named-content></kwd><kwd><named-content content-type="order">Araneae</named-content></kwd><kwd><named-content content-type="family">Salticidae</named-content></kwd></kwd-group><mixed-citation publication-type="journal"><person-group><name><surname>Cao</surname><given-names>Qi</given-names></name><name><surname>Li</surname><given-names>Shuqiang</given-names></name><name><surname>Żabka</surname><given-names>Marek</given-names></name></person-group><article-title>The jumping spiders from Xishuangbanna, Yunnan, China (<tp:taxon-name><tp:taxon-name-part taxon-name-part-type="order">Araneae</tp:taxon-name-part></tp:taxon-name>, <tp:taxon-name><tp:taxon-name-part taxon-name-part-type="family">Salticidae</tp:taxon-name-part></tp:taxon-name>)</article-title><source>Zookeys</source><day>9</day><month>11</month><year>2016</year><volume>2016</volume><issue>630</issue><fpage>43</fpage><lpage>104</lpage><pub-id pub-id-type="doi">10.3897/zookeys.630.8466</pub-id></mixed-citation></tp:treatment-meta><tp:nomenclature><tp:taxon-name>
                <tp:taxon-name-part taxon-name-part-type="genus">Afraflacilla</tp:taxon-name-part>
                <tp:taxon-name-part taxon-name-part-type="species">ballarini</tp:taxon-name-part>
                <object-id xmlns:xlink="http://www.w3.org/1999/xlink" content-type="zoobank" xlink:type="simple">http://zoobank.org/898EE80F-6D26-4FFB-B9F4-832A81944515</object-id>
              </tp:taxon-name><tp:taxon-authority>Cao &amp; Li</tp:taxon-authority><tp:taxon-status xmlns:xlink="http://www.w3.org/1999/xlink" xlink:type="simple">sp. n.</tp:taxon-status><xref ref-type="fig" rid="F1">Figs 1</xref><xref ref-type="fig" rid="F2">, 2</xref><xref ref-type="fig" rid="F43">, 43</xref></tp:nomenclature><tp:treatment-sec sec-type="materail" id="SECID0E4XAE"><title>Type.</title><p>
                <bold>Holotype</bold> ♂: CHINA, Yunnan, Mengla County, Menglun Town, rubber plantation (<named-content xmlns:xlink="http://www.w3.org/1999/xlink" content-type="dwc:verbatimCoordinates" xlink:type="simple"><named-content content-type="geo-json" specific-use="{&#34;type&#34;:&#34;Point&#34;,&#34;coordinates&#34;:[101.271983,21.911400]}" id="NCID0EIYAE" xlink:type="simple">21°54.684'N, 101°16.319'E</named-content></named-content>, 585 m), 7 March 2006, G. Zheng leg.</p></tp:treatment-sec><tp:treatment-sec sec-type="etymology" id="SECID0ENYAE"><title>Etymology.</title><p>The new species is named after Francesco Ballarin (<named-content xmlns:xlink="http://www.w3.org/1999/xlink" content-type="dwc:institutional_code" xlink:type="simple">IZCAS</named-content>) for his study on the spiders of Asia; noun (name) in genitive case.</p></tp:treatment-sec><tp:treatment-sec sec-type="diagnosis" id="SECID0EXYAE"><title>Diagnosis.</title><p>The male resembles <italic><tp:taxon-name><tp:taxon-name-part taxon-name-part-type="genus">Afraflacilla</tp:taxon-name-part> <tp:taxon-name-part taxon-name-part-type="species">grayorum</tp:taxon-name-part></tp:taxon-name></italic> Żabka, 1993 (<xref ref-type="bibr" rid="B20">Żabka 1993</xref>: figs 7A–D, 8A–C) by having similar embolus (Fig. <xref ref-type="fig" rid="F1">1C–D</xref>) and body shape (Fig. <xref ref-type="fig" rid="F2">2</xref>), but differs in the shape of the tegulum (Fig. <xref ref-type="fig" rid="F1">1D</xref>) and embolus set at nine o’clock vs. six o’clock in <italic><tp:taxon-name><tp:taxon-name-part taxon-name-part-type="genus">Afraflacilla</tp:taxon-name-part> <tp:taxon-name-part taxon-name-part-type="species">grayorum</tp:taxon-name-part></tp:taxon-name></italic>. Also, the course of the seminal duct and tegular protrusion are in different positions (six o’clock vs. four o’clock in <italic><tp:taxon-name><tp:taxon-name-part taxon-name-part-type="genus">Afraflacilla</tp:taxon-name-part> <tp:taxon-name-part taxon-name-part-type="species">grayorum</tp:taxon-name-part></tp:taxon-name></italic>). The tibial apophysis lacks a dorsolateral protrusion (vs. this character in <italic><tp:taxon-name><tp:taxon-name-part taxon-name-part-type="genus">Afraflacilla</tp:taxon-name-part> <tp:taxon-name-part taxon-name-part-type="species">grayorum</tp:taxon-name-part></tp:taxon-name></italic>) (Fig. <xref ref-type="fig" rid="F1">1B</xref>).</p><fig id="F1" position="float" orientation="portrait"><label>Figure 1.</label><caption><p>Palp of <italic><tp:taxon-name><tp:taxon-name-part taxon-name-part-type="genus">Afraflacilla</tp:taxon-name-part> <tp:taxon-name-part taxon-name-part-type="species">ballarini</tp:taxon-name-part></tp:taxon-name></italic> sp. n., male holotype. <bold>A</bold> prolateral <bold>B</bold> retrolateral <bold>C</bold> ventral <bold>D</bold> bulb, ventral. Scale bar equal for <bold>A–C</bold>.</p></caption><graphic xmlns:xlink="http://www.w3.org/1999/xlink" xlink:href="zookeys-630-043-g001.jpg" position="float" orientation="portrait" xlink:type="simple" id="oo_110140.jpg"/></fig><fig id="F2" position="float" orientation="portrait"><label>Figure 2.</label><caption><p>Habitus of <italic><tp:taxon-name><tp:taxon-name-part taxon-name-part-type="genus">Afraflacilla</tp:taxon-name-part> <tp:taxon-name-part taxon-name-part-type="species">ballarini</tp:taxon-name-part></tp:taxon-name></italic> sp. n., male holotype. <bold>A</bold> dorsal <bold>B</bold> lateral.</p></caption><graphic xmlns:xlink="http://www.w3.org/1999/xlink" xlink:href="zookeys-630-043-g002.jpg" position="float" orientation="portrait" xlink:type="simple" id="oo_110142.jpg"/></fig></tp:treatment-sec><tp:treatment-sec sec-type="description" id="SECID0EV3AE"><title>Description.</title><p>
                <bold>Male</bold> (holotype). Total length 3.85, <abbrev xmlns:xlink="http://www.w3.org/1999/xlink" xlink:title="carapace length" id="ABBRID0E43AE" xlink:type="simple">CL</abbrev> 1.85, <abbrev xmlns:xlink="http://www.w3.org/1999/xlink" xlink:title="carapace width" id="ABBRID0EA4AE" xlink:type="simple">CW</abbrev> 1.20, <abbrev xmlns:xlink="http://www.w3.org/1999/xlink" xlink:title="abdomen length" id="ABBRID0ED4AE" xlink:type="simple">AL</abbrev> 2.00, <abbrev xmlns:xlink="http://www.w3.org/1999/xlink" xlink:title="abdomen width" id="ABBRID0EG4AE" xlink:type="simple">AW</abbrev> 1.40. Eye measurements: <abbrev xmlns:xlink="http://www.w3.org/1999/xlink" xlink:title="anterior median eyes" id="ABBRID0EJ4AE" xlink:type="simple">AME</abbrev> 0.32 <abbrev xmlns:xlink="http://www.w3.org/1999/xlink" xlink:title="anterior lateral eyes" id="ABBRID0EM4AE" xlink:type="simple">ALE</abbrev> 0.18 <abbrev xmlns:xlink="http://www.w3.org/1999/xlink" xlink:title="posterior median eyes" id="ABBRID0EP4AE" xlink:type="simple">PME</abbrev> 0.08 <abbrev xmlns:xlink="http://www.w3.org/1999/xlink" xlink:title="posterior lateral eyes" id="ABBRID0EUHA12" xlink:type="simple">PLE</abbrev> 0.15; <abbrev xmlns:xlink="http://www.w3.org/1999/xlink" xlink:title="anterior eye row" id="ABBRID0ES4AE" xlink:type="simple">AER</abbrev> 1.00, <abbrev xmlns:xlink="http://www.w3.org/1999/xlink" xlink:title="posterior eye row" id="ABBRID0EV4AE" xlink:type="simple">PER</abbrev> 1.00, <abbrev xmlns:xlink="http://www.w3.org/1999/xlink" xlink:title="length of eye field" id="ABBRID0EY4AE" xlink:type="simple">EFL</abbrev> 0.85. Clypeus 0.12 high. Legs: I 3.58 (1.05, 0.70, 0.85, 0.60, 0.38); II 2.31 (0.78, 0.33, 0.50, 0.40, 0.30); III 2.60 (0.80, 0.35, 0.55, 0.50, 0.40); IV 3.34 (1.00, 0.50, 0.75, 0.64, 0.45).</p><p>Carapace brown with grey and white hairs (Fig. <xref ref-type="fig" rid="F2">2A</xref>). Sides and clypeus with white marginal band. Ocular area dark brown. Chelicerae and labium brown. <italic>Maxillae</italic> brown with white tips. Sternum greyish brown. Abdomen oval, brownish, anterior and sides with white hairs. Venter and spinnerets dark brown. Leg I more robust and darker than the other legs, which are yellowish. Spination of leg I: femur d2-1-1; tibia p0-1-0, metatarsus v2-0-2. Palpal tibia short, about 1/3 length of cymbium. Cymbial tip about 1.5 times as long as tibia. <abbrev xmlns:xlink="http://www.w3.org/1999/xlink" xlink:title="retrolateral tibial apophysis" id="ABBRID0ED5AE" xlink:type="simple">RTA</abbrev> pointed, subequal to the length of the tibia (Fig. <xref ref-type="fig" rid="F1">1B</xref>). Bulb oval, with blunt outgrowth and posterior protrusion (Fig. <xref ref-type="fig" rid="F1">1D</xref>). Seminal duct with loops. Embolus elongate, starting at nine o’clock and coiled more than once around the bulb (Fig. <xref ref-type="fig" rid="F1">1C</xref>).</p><p>
                <bold>Female.</bold> Unknown.</p></tp:treatment-sec><tp:treatment-sec sec-type="distribution" id="SECID0EW5AE"><title>Distribution.</title><p>Known only from the type locality.</p></tp:treatment-sec><tp:treatment-sec><!--Section generated to contain objects referenced in tp:taxon-treatment.--><fig id="F43" position="float" orientation="portrait"><label>Figure 43.</label><caption><p>Four main collection localities in Xishuangbanna, Yunnan, China. <bold>1</bold> Mengla Town <bold>2</bold> Menglun Town <bold>3</bold> Mengyang Town <bold>4</bold> Menghai Town.</p></caption><graphic xmlns:xlink="http://www.w3.org/1999/xlink" xlink:href="zookeys-630-043-g043.jpg" position="float" orientation="portrait" xlink:type="simple" id="oo_110242.jpg"/></fig></tp:treatment-sec><ref-list><ref id="B20"><mixed-citation xmlns:xlink="http://www.w3.org/1999/xlink" xlink:type="simple">
          <person-group><name name-style="western"><surname>Żabka</surname><given-names>M</given-names></name></person-group> (<year>1993</year>) <article-title><tp:taxon-name><tp:taxon-name-part taxon-name-part-type="family">Salticidae</tp:taxon-name-part></tp:taxon-name> (<tp:taxon-name><tp:taxon-name-part taxon-name-part-type="class">Arachnida</tp:taxon-name-part></tp:taxon-name>: <tp:taxon-name><tp:taxon-name-part taxon-name-part-type="order">Araneae</tp:taxon-name-part></tp:taxon-name>) of the Oriental, Australian and Pacific regions. IX. Genera <italic><tp:taxon-name><tp:taxon-name-part taxon-name-part-type="genus">Afraflacilla</tp:taxon-name-part></tp:taxon-name></italic> Berland &amp; Millot 1941 and <italic><tp:taxon-name><tp:taxon-name-part taxon-name-part-type="genus">Evarcha</tp:taxon-name-part></tp:taxon-name></italic> Simon 1902.</article-title> <source>Invertebrate Taxonomy</source> <volume>7</volume>: <fpage>279</fpage>–<lpage>295</lpage>. doi: <ext-link xlink:type="simple" ext-link-type="doi" xlink:href="10.1071/IT9930279">10.1071/IT9930279</ext-link></mixed-citation></ref></ref-list></tp:taxon-treatment>
