# Supplementary material for: The jumping spiders from Xishuangbanna, Yunnan, China (Araneae, Salticidae)
Source: Zookeys. 2016 Nov 9;(630):43–104. doi: 10.3897/zookeys.630.8466 (PMC5126523; doi:10.3897/zookeys.630.8466)
Supplement: XML Treatment for Agorius tortilis [file zookeys.630.8466-treatment2.xml]

<!DOCTYPE tp:taxon-treatment
  PUBLIC "-//TaxonX//DTD Taxonomic Treatment Publishing DTD v0 20100105//EN" "tax-treatment-NSO.dtd">
<tp:taxon-treatment xmlns:tp="http://www.plazi.org/taxpub"><tp:treatment-meta><kwd-group><label>Taxon classification</label><kwd><named-content content-type="kingdom">Animalia</named-content></kwd><kwd><named-content content-type="order">Araneae</named-content></kwd><kwd><named-content content-type="family">Salticidae</named-content></kwd></kwd-group><mixed-citation publication-type="journal"><person-group><name><surname>Cao</surname><given-names>Qi</given-names></name><name><surname>Li</surname><given-names>Shuqiang</given-names></name><name><surname>Żabka</surname><given-names>Marek</given-names></name></person-group><article-title>The jumping spiders from Xishuangbanna, Yunnan, China (<tp:taxon-name><tp:taxon-name-part taxon-name-part-type="order">Araneae</tp:taxon-name-part></tp:taxon-name>, <tp:taxon-name><tp:taxon-name-part taxon-name-part-type="family">Salticidae</tp:taxon-name-part></tp:taxon-name>)</article-title><source>Zookeys</source><day>9</day><month>11</month><year>2016</year><volume>2016</volume><issue>630</issue><fpage>43</fpage><lpage>104</lpage><pub-id pub-id-type="doi">10.3897/zookeys.630.8466</pub-id></mixed-citation></tp:treatment-meta><tp:nomenclature><tp:taxon-name>
                <tp:taxon-name-part taxon-name-part-type="genus">Agorius</tp:taxon-name-part>
                <tp:taxon-name-part taxon-name-part-type="species">tortilis</tp:taxon-name-part>
                <object-id xmlns:xlink="http://www.w3.org/1999/xlink" content-type="zoobank" xlink:type="simple">http://zoobank.org/4BB85C25-617E-4601-9310-F134823897BE</object-id>
              </tp:taxon-name><tp:taxon-authority>Cao &amp; Li</tp:taxon-authority><tp:taxon-status xmlns:xlink="http://www.w3.org/1999/xlink" xlink:type="simple">sp. n.</tp:taxon-status><xref ref-type="fig" rid="F3">Figs 3</xref><xref ref-type="fig" rid="F4">, 4</xref><xref ref-type="fig" rid="F43">, 43</xref><!--PageBreak--><!--PageBreak--></tp:nomenclature><tp:treatment-sec sec-type="material" id="SECID0E2AAG"><title>Type.</title><p>
                <bold>Holotype</bold> ♂: CHINA, Yunnan, Jinghong City, Mengyang Town, tunnel in Mt. Baihuashan (<named-content xmlns:xlink="http://www.w3.org/1999/xlink" content-type="dwc:verbatimCoordinates" xlink:type="simple"><named-content content-type="geo-json" specific-use="{&#34;type&#34;:&#34;Point&#34;,&#34;coordinates&#34;:[101.920167,23.158817]}" id="NCID0EGBAG" xlink:type="simple">22°69.529'N, 101°55.210'E</named-content></named-content>, 856 m), 16 July 2012, Q. Zhao &amp; Z. Chen leg. <bold>Paratype</bold>: 1♀, same data as holotype.</p></tp:treatment-sec><tp:treatment-sec sec-type="etymology" id="SECID0ENBAG"><title>Etymology.</title><p>From Latin <italic><tp:taxon-name><tp:taxon-name-part taxon-name-part-type="species">tortilis</tp:taxon-name-part></tp:taxon-name></italic> (coiled), in reference to the shape of embolus; adjective.</p></tp:treatment-sec><tp:treatment-sec sec-type="diagnosis" id="SECID0E4BAG"><title>Diagnosis.</title><p>The male is similar to that of <italic><tp:taxon-name><tp:taxon-name-part taxon-name-part-type="genus">Agorius</tp:taxon-name-part> <tp:taxon-name-part taxon-name-part-type="species">lindu</tp:taxon-name-part></tp:taxon-name></italic> Prószyński, 2009 (<xref ref-type="bibr" rid="B12">Prószyński 2009</xref>: figs 7–8, 29–30, 54, 59) by body shape (Fig. <xref ref-type="fig" rid="F4">4C</xref>) and tegulum (Fig. <xref ref-type="fig" rid="F3">3C–D</xref>), but the embolus has 3 coils (Fig. <xref ref-type="fig" rid="F3">3D</xref>) vs. 1; dorsal-retrolateral tibial apophysis lacking, without terminal hook (Fig. <xref ref-type="fig" rid="F3">3B</xref>), which is present in <italic><tp:taxon-name><tp:taxon-name-part taxon-name-part-type="genus">Agorius</tp:taxon-name-part> <tp:taxon-name-part taxon-name-part-type="species">lindu</tp:taxon-name-part></tp:taxon-name></italic>. The female differs from that of <italic><tp:taxon-name><tp:taxon-name-part taxon-name-part-type="genus">Agorius</tp:taxon-name-part> <tp:taxon-name-part taxon-name-part-type="species">lindu</tp:taxon-name-part></tp:taxon-name></italic> by the shape of the copulatory openings (Fig. <xref ref-type="fig" rid="F4">4A</xref>), which are small circular holes vs. slanted ovals in <italic><tp:taxon-name><tp:taxon-name-part taxon-name-part-type="genus">Agorius</tp:taxon-name-part> <tp:taxon-name-part taxon-name-part-type="species">lindu</tp:taxon-name-part></tp:taxon-name></italic>, and the copulatory openings are separated by about two diameters vs. only 1/4 diameter in <italic><tp:taxon-name><tp:taxon-name-part taxon-name-part-type="genus">Agorius</tp:taxon-name-part> <tp:taxon-name-part taxon-name-part-type="species">lindu</tp:taxon-name-part></tp:taxon-name></italic>.</p><fig id="F3" position="float" orientation="portrait"><label>Figure 3.</label><caption><p>Palp of <italic><tp:taxon-name><tp:taxon-name-part taxon-name-part-type="genus">Agorius</tp:taxon-name-part> <tp:taxon-name-part taxon-name-part-type="species">tortilis</tp:taxon-name-part></tp:taxon-name></italic> sp. n., male holotype. <bold>A</bold> prolateral <bold>B</bold> retrolateral <bold>C</bold> ventral <bold>D</bold> bulb, ventral. Scale bar equal for <bold>A–C</bold>.</p></caption><graphic xmlns:xlink="http://www.w3.org/1999/xlink" xlink:href="zookeys-630-043-g003.jpg" position="float" orientation="portrait" xlink:type="simple" id="oo_110144.jpg"/></fig><fig id="F4" position="float" orientation="portrait"><label>Figure 4.</label><caption><p>
          <italic><tp:taxon-name><tp:taxon-name-part taxon-name-part-type="genus">Agorius</tp:taxon-name-part> <tp:taxon-name-part taxon-name-part-type="species">tortilis</tp:taxon-name-part></tp:taxon-name></italic> sp. n., female paratype and male holotype. <bold>A</bold> epigyne, ventral <bold>B</bold> vulva, dorsal <bold>C</bold> male habitus, dorsal <bold>D</bold> female habitus, dorsal <bold>E</bold> female habitus, ventral. Scale bar equal for <bold>A</bold> and <bold>B</bold>; equal for <bold>D</bold> and <bold>E</bold>.</p></caption><graphic xmlns:xlink="http://www.w3.org/1999/xlink" xlink:href="zookeys-630-043-g004.jpg" position="float" orientation="portrait" xlink:type="simple" id="oo_110146.jpg"/></fig></tp:treatment-sec><tp:treatment-sec sec-type="description" id="SECID0EXGAG"><title>Description.</title><p>
                <bold>Male</bold> (holotype). Total length 5.23, <abbrev xmlns:xlink="http://www.w3.org/1999/xlink" xlink:title="carapace length" id="ABBRID0E6GAG" xlink:type="simple">CL</abbrev> 1.83, <abbrev xmlns:xlink="http://www.w3.org/1999/xlink" xlink:title="carapace width" id="ABBRID0ECHAG" xlink:type="simple">CW</abbrev> 1.50, <abbrev xmlns:xlink="http://www.w3.org/1999/xlink" xlink:title="abdomen length" id="ABBRID0EFHAG" xlink:type="simple">AL</abbrev> 3.40, <abbrev xmlns:xlink="http://www.w3.org/1999/xlink" xlink:title="abdomen width" id="ABBRID0EIHAG" xlink:type="simple">AW</abbrev> 1.09. Eye measurements: <abbrev xmlns:xlink="http://www.w3.org/1999/xlink" xlink:title="anterior median eyes" id="ABBRID0ELHAG" xlink:type="simple">AME</abbrev> 0.48, <abbrev xmlns:xlink="http://www.w3.org/1999/xlink" xlink:title="anterior lateral eyes" id="ABBRID0EOHAG" xlink:type="simple">ALE</abbrev> 0.27, <abbrev xmlns:xlink="http://www.w3.org/1999/xlink" xlink:title="posterior median eyes" id="ABBRID0ERHAG" xlink:type="simple">PME</abbrev> 0.01, <abbrev xmlns:xlink="http://www.w3.org/1999/xlink" xlink:title="posterior lateral eyes" id="ABBRID0EUHAG" xlink:type="simple">PLE</abbrev> 0.25, <abbrev xmlns:xlink="http://www.w3.org/1999/xlink" xlink:title="anterior eye row" id="ABBRID0EXHAG" xlink:type="simple">AER</abbrev> 1.48, <!--PageBreak--><!--PageBreak--><!--PageBreak--><abbrev xmlns:xlink="http://www.w3.org/1999/xlink" xlink:title="posterior eye row" id="ABBRID0E4HAG" xlink:type="simple">PER</abbrev> 1.49, <abbrev xmlns:xlink="http://www.w3.org/1999/xlink" xlink:title="length of eye field" id="ABBRID0EAIAG" xlink:type="simple">EFL</abbrev> 1.47. Clypeus 0.04 high. Legs: I 18.26 (3.28, 4.00, 2.64, 0.50, 0.46); II 3.95 (1.55, 0.55, 1.31, 1.06, 0.45); III missing; IV 7.50 (2.13, 0.73, 2.13, 1.88, 0.63).</p><p>Carapace greyish-yellow (Fig. <xref ref-type="fig" rid="F4">4C</xref>). <italic>Chelicerae</italic> yellow, sparsely covered with fine grey hairs. <italic>Maxillae</italic> yellow with black anterior margin and grey hairs on inner margins. <italic>Labium</italic> dark yellow, tip with black hairs. <italic>Sternum</italic> yellowish. Abdomen thin, elongate with median constriction. Venter and spinnerets yellow. Legs I thin and long, especially the patella. Spination of leg I: tibia v2-2-2-2; metatarsus p2-0-2. Palp: patella large, thicker than tibia. Tibia with two large apophyses, <abbrev xmlns:xlink="http://www.w3.org/1999/xlink" xlink:title="retrolateral ventral tibial apophysis" id="ABBRID0ERIAG" xlink:type="simple">RVA</abbrev> and <abbrev xmlns:xlink="http://www.w3.org/1999/xlink" xlink:title="dorsal tibial apophysis" id="ABBRID0EUIAG" xlink:type="simple">DTA</abbrev> (Fig. <xref ref-type="fig" rid="F3">3B</xref>). Cymbium with dorsal-basal small bulge (Fig. <xref ref-type="fig" rid="F3">3A</xref>). Tegulum with a broad prolateral flap. Seminal duct encircling retrolateral part of tegulum. Embolus with tapering spiral (Fig. <xref ref-type="fig" rid="F3">3C</xref>).</p><p>
                <bold>Female</bold> (paratype). Total length 5.54, <abbrev xmlns:xlink="http://www.w3.org/1999/xlink" xlink:title="carapace length" id="ABBRID0EHJAG" xlink:type="simple">CL</abbrev> 2.35, <abbrev xmlns:xlink="http://www.w3.org/1999/xlink" xlink:title="carapace width" id="ABBRID0EKJAG" xlink:type="simple">CW</abbrev> 1.38, <abbrev xmlns:xlink="http://www.w3.org/1999/xlink" xlink:title="abdomen length" id="ABBRID0ENJAG" xlink:type="simple">AL</abbrev> 3.19, <abbrev xmlns:xlink="http://www.w3.org/1999/xlink" xlink:title="abdomen width" id="ABBRID0EQJAG" xlink:type="simple">AW</abbrev> 1.23. Eye measurements: <abbrev xmlns:xlink="http://www.w3.org/1999/xlink" xlink:title="anterior median eyes" id="ABBRID0ETJAG" xlink:type="simple">AME</abbrev> 0.44, <abbrev xmlns:xlink="http://www.w3.org/1999/xlink" xlink:title="anterior lateral eyes" id="ABBRID0EWJAG" xlink:type="simple">ALE</abbrev> 0.25, <abbrev xmlns:xlink="http://www.w3.org/1999/xlink" xlink:title="posterior median eyes" id="ABBRID0EZJAG" xlink:type="simple">PME</abbrev> 0.01, <abbrev xmlns:xlink="http://www.w3.org/1999/xlink" xlink:title="posterior lateral eyes" id="ABBRID0E3JAG" xlink:type="simple">PLE</abbrev> 0.25, <abbrev xmlns:xlink="http://www.w3.org/1999/xlink" xlink:title="anterior eye row" id="ABBRID0E6JAG" xlink:type="simple">AER</abbrev> 1.30, <abbrev xmlns:xlink="http://www.w3.org/1999/xlink" xlink:title="posterior eye row" id="ABBRID0ECKAG" xlink:type="simple">PER</abbrev> 1.32, <abbrev xmlns:xlink="http://www.w3.org/1999/xlink" xlink:title="length of eye field" id="ABBRID0EFKAG" xlink:type="simple">EFL</abbrev> 1.36. Clypeus 0.04 high. Legs: I 7.64 (2.50, 2.56, 1.80, 0.40, 0.38); II 4.15 (1.25, 0.56, 1.04, 0.90, 0.40); III missing; IV 4.31 (1.22, 0.56, 1.09, 1.00, 0.44).</p><p>Abdomen higher and broader than in male, other characters similar. Epigyne heavily sclerotised along the posterior margin (Fig. <xref ref-type="fig" rid="F4">4A</xref>). Copulatory opening grooves round and separated from each other by two diameters, located 1 diameter from the posterior margin. Vulva: copulatory ducts short and sclerotised, anterior part thicker than the posterior. Receptacles pyriform. Fertilisation ducts elongate and located at the posterior part of the receptacles (Fig. <xref ref-type="fig" rid="F4">4B</xref>).</p></tp:treatment-sec><tp:treatment-sec sec-type="distribution" id="SECID0ESKAG"><title>Distribution.</title><p>Known only from the type locality.</p></tp:treatment-sec><tp:treatment-sec><!--Section generated to contain objects referenced in tp:taxon-treatment.--><fig id="F43" position="float" orientation="portrait"><label>Figure 43.</label><caption><p>Four main collection localities in Xishuangbanna, Yunnan, China. <bold>1</bold> Mengla Town <bold>2</bold> Menglun Town <bold>3</bold> Mengyang Town <bold>4</bold> Menghai Town.</p></caption><graphic xmlns:xlink="http://www.w3.org/1999/xlink" xlink:href="zookeys-630-043-g043.jpg" position="float" orientation="portrait" xlink:type="simple" id="oo_110242.jpg"/></fig></tp:treatment-sec><ref-list><ref id="B12"><mixed-citation xmlns:xlink="http://www.w3.org/1999/xlink" xlink:type="simple">
          <person-group><name name-style="western"><surname>Prószyński</surname><given-names>J</given-names></name></person-group> (<year>2009</year>) <article-title>Comments on the Oriental genera <italic><tp:taxon-name><tp:taxon-name-part taxon-name-part-type="genus">Agorius</tp:taxon-name-part></tp:taxon-name></italic> and <italic><tp:taxon-name><tp:taxon-name-part taxon-name-part-type="genus">Synagelides</tp:taxon-name-part></tp:taxon-name></italic> (<tp:taxon-name><tp:taxon-name-part taxon-name-part-type="order">Araneae</tp:taxon-name-part></tp:taxon-name>: <tp:taxon-name><tp:taxon-name-part taxon-name-part-type="family">Salticidae</tp:taxon-name-part></tp:taxon-name>).</article-title> In: <person-group><name name-style="western"><surname>Makarov</surname><given-names>SE</given-names></name><name name-style="western"><surname>Dimitrijević</surname><given-names>RN</given-names></name></person-group> (<role>Eds</role>) <issue-title>Advances in Arachnology and Developmental Biology.</issue-title> <source>Institute of Zoology, Bulgarian Academy of Sciences Monographs</source> <volume>12</volume>: <fpage>311</fpage>–<lpage>325</lpage>.</mixed-citation></ref></ref-list></tp:taxon-treatment>
