# Supplementary material for: The jumping spiders from Xishuangbanna, Yunnan, China (Araneae, Salticidae)
Source: Zookeys. 2016 Nov 9;(630):43–104. doi: 10.3897/zookeys.630.8466 (PMC5126523; doi:10.3897/zookeys.630.8466)
Supplement: XML Treatment for Bavia capistrata [file zookeys.630.8466-treatment3.xml]

<!DOCTYPE tp:taxon-treatment
  PUBLIC "-//TaxonX//DTD Taxonomic Treatment Publishing DTD v0 20100105//EN" "tax-treatment-NSO.dtd">
<tp:taxon-treatment xmlns:tp="http://www.plazi.org/taxpub"><tp:treatment-meta><kwd-group><label>Taxon classification</label><kwd><named-content content-type="kingdom">Animalia</named-content></kwd><kwd><named-content content-type="order">Araneae</named-content></kwd><kwd><named-content content-type="family">Salticidae</named-content></kwd></kwd-group><mixed-citation publication-type="journal"><person-group><name><surname>Cao</surname><given-names>Qi</given-names></name><name><surname>Li</surname><given-names>Shuqiang</given-names></name><name><surname>Żabka</surname><given-names>Marek</given-names></name></person-group><article-title>The jumping spiders from Xishuangbanna, Yunnan, China (<tp:taxon-name><tp:taxon-name-part taxon-name-part-type="order">Araneae</tp:taxon-name-part></tp:taxon-name>, <tp:taxon-name><tp:taxon-name-part taxon-name-part-type="family">Salticidae</tp:taxon-name-part></tp:taxon-name>)</article-title><source>Zookeys</source><day>9</day><month>11</month><year>2016</year><volume>2016</volume><issue>630</issue><fpage>43</fpage><lpage>104</lpage><pub-id pub-id-type="doi">10.3897/zookeys.630.8466</pub-id></mixed-citation></tp:treatment-meta><tp:nomenclature><tp:taxon-name>
                <tp:taxon-name-part taxon-name-part-type="genus">Bavia</tp:taxon-name-part>
                <tp:taxon-name-part taxon-name-part-type="species">capistrata</tp:taxon-name-part>
              </tp:taxon-name><tp:taxon-authority>(C.L. Koch, 1846)</tp:taxon-authority><xref ref-type="fig" rid="F5">Figs 5</xref><xref ref-type="fig" rid="F6">, 6</xref><xref ref-type="fig" rid="F43">, 43</xref><tp:nomenclature-citation-list><tp:nomenclature-citation><tp:taxon-name>
                    <tp:taxon-name-part taxon-name-part-type="genus">Maevia</tp:taxon-name-part> <tp:taxon-name-part taxon-name-part-type="species">capistrata</tp:taxon-name-part></tp:taxon-name><comment>C.L. Koch, 1846: 76, fig. 1331 (♂).</comment></tp:nomenclature-citation><tp:nomenclature-citation><tp:taxon-name>
                    <tp:taxon-name-part taxon-name-part-type="genus">Bavia</tp:taxon-name-part> <tp:taxon-name-part taxon-name-part-type="species">capistrata</tp:taxon-name-part></tp:taxon-name><comment>: <xref ref-type="bibr" rid="B19">Żabka 1988</xref>: 435, figs 37–39 (♂, removed from synonymy with <tp:taxon-name><tp:taxon-name-part taxon-name-part-type="genus">Evarcha</tp:taxon-name-part> <tp:taxon-name-part taxon-name-part-type="species">flavocincta</tp:taxon-name-part></tp:taxon-name>).</comment></tp:nomenclature-citation></tp:nomenclature-citation-list></tp:nomenclature><tp:treatment-sec sec-type="material" id="SECID0ETNAG"><title>Material examined.</title><p>1♂, CHINA, Yunnan, Mengla County, Menglun Town, Xishuangbanna Nature Reserve: nearby fish pond (<named-content xmlns:xlink="http://www.w3.org/1999/xlink" content-type="dwc:verbatimCoordinates" xlink:type="simple"><named-content content-type="geo-json" specific-use="{&#34;type&#34;:&#34;Point&#34;,&#34;coordinates&#34;:[101.202450,21.964717]}" id="NCID0E3NAG" xlink:type="simple">21°57.883'N, 101°12.147'E</named-content></named-content>, 839 m), ravine rainforest, 15 August 2011, Q. Zhao &amp; Z. Chen leg.; 1♀, CHINA, Yunnan, Mengla County, Xiaolongha Village, Xishuangbanna Nature Reserve: Biological diversity corridor (<named-content xmlns:xlink="http://www.w3.org/1999/xlink" content-type="dwc:verbatimCoordinates" xlink:type="simple"><named-content content-type="geo-json" specific-use="{&#34;type&#34;:&#34;Point&#34;,&#34;coordinates&#34;:[101.621667,21.404417]}" id="NCID0EEOAG" xlink:type="simple">21°24.265'N, 101°37.300'E</named-content></named-content>, 653 m), seasonal rainforest, 27 June 2012, Q. Zhao &amp; Z. Chen leg.</p></tp:treatment-sec><tp:treatment-sec sec-type="diagnosis" id="SECID0EJOAG"><title>Diagnosis.</title><p>Differs from the closely related <italic><tp:taxon-name><tp:taxon-name-part taxon-name-part-type="genus">Bavia</tp:taxon-name-part> <tp:taxon-name-part taxon-name-part-type="species">aericeps</tp:taxon-name-part></tp:taxon-name></italic> Simon, 1877 (see <xref ref-type="bibr" rid="B19">Żabka 1988</xref>: figs 29–36) by the tibia with a distinct dorsal apophysis (Fig. <xref ref-type="fig" rid="F5">5B</xref>) and serrated embolus (Fig. <xref ref-type="fig" rid="F5">5D</xref>). The females differ from <italic><tp:taxon-name><tp:taxon-name-part taxon-name-part-type="genus">Bavia</tp:taxon-name-part> <tp:taxon-name-part taxon-name-part-type="species">aericeps</tp:taxon-name-part></tp:taxon-name></italic> by the horizontal position of the copulatory openings (Fig. <xref ref-type="fig" rid="F6">6A</xref>) vs. the inclined copulatory organs and the arc-shaped posterior epigynal margin (Fig. <xref ref-type="fig" rid="F6">6A</xref>) vs. triangular.</p><fig id="F5" position="float" orientation="portrait"><label>Figure 5.</label><caption><p>Palp of <italic><tp:taxon-name><tp:taxon-name-part taxon-name-part-type="genus">Bavia</tp:taxon-name-part> <tp:taxon-name-part taxon-name-part-type="species">capistrata</tp:taxon-name-part></tp:taxon-name></italic>, male from Xishuangbanna. <bold>A</bold> prolateral <bold>B</bold> retrolateral <bold>C</bold> ventral <bold>D</bold> bulb, ventral. Scale bar equal for <bold>A–C</bold>.</p></caption><graphic xmlns:xlink="http://www.w3.org/1999/xlink" xlink:href="zookeys-630-043-g005.jpg" position="float" orientation="portrait" xlink:type="simple" id="oo_110149.jpg"/></fig><fig id="F6" position="float" orientation="portrait"><label>Figure 6.</label><caption><p>
          <italic><tp:taxon-name><tp:taxon-name-part taxon-name-part-type="genus">Bavia</tp:taxon-name-part> <tp:taxon-name-part taxon-name-part-type="species">capistrata</tp:taxon-name-part></tp:taxon-name></italic>, female and male from Xishuangbanna. <bold>A</bold> epigyne, ventral <bold>B</bold> vulva, dorsal <bold>C</bold> male habitus, dorsal <bold>D</bold> female habitus, dorsal <bold>E</bold> female habitus, ventral. Scale bars equal for <bold>A</bold> and <bold>B</bold>; equal for <bold>D</bold> and <bold>E</bold>.</p></caption><graphic xmlns:xlink="http://www.w3.org/1999/xlink" xlink:href="zookeys-630-043-g006.jpg" position="float" orientation="portrait" xlink:type="simple" id="oo_110151.jpg"/></fig></tp:treatment-sec><tp:treatment-sec sec-type="description" id="SECID0EBSAG"><title>Description.</title><p>
                <bold>Male.</bold> Well described by <xref ref-type="bibr" rid="B19">Żabka (1988)</xref>.</p><p>
                <bold>Female.</bold> Total length 8.70, <abbrev xmlns:xlink="http://www.w3.org/1999/xlink" xlink:title="carapace length" id="ABBRID0ERSAG" xlink:type="simple">CL</abbrev> 3.44, <abbrev xmlns:xlink="http://www.w3.org/1999/xlink" xlink:title="carapace width" id="ABBRID0EUSAG" xlink:type="simple">CW</abbrev> 2.75, <abbrev xmlns:xlink="http://www.w3.org/1999/xlink" xlink:title="abdomen length" id="ABBRID0EXSAG" xlink:type="simple">AL</abbrev> 5.26, <abbrev xmlns:xlink="http://www.w3.org/1999/xlink" xlink:title="abdomen width" id="ABBRID0E1SAG" xlink:type="simple">AW</abbrev> 1.92. Eye measurements: <abbrev xmlns:xlink="http://www.w3.org/1999/xlink" xlink:title="anterior median eyes" id="ABBRID0E4SAG" xlink:type="simple">AME</abbrev> 0.69, <abbrev xmlns:xlink="http://www.w3.org/1999/xlink" xlink:title="anterior lateral eyes" id="ABBRID0EATAG" xlink:type="simple">ALE</abbrev> 0.28, <abbrev xmlns:xlink="http://www.w3.org/1999/xlink" xlink:title="posterior median eyes" id="ABBRID0EDTAG" xlink:type="simple">PME</abbrev> 0.06, <abbrev xmlns:xlink="http://www.w3.org/1999/xlink" xlink:title="posterior lateral eyes" id="ABBRID0EGTAG" xlink:type="simple">PLE</abbrev> 0.29, <abbrev xmlns:xlink="http://www.w3.org/1999/xlink" xlink:title="anterior eye row" id="ABBRID0EJTAG" xlink:type="simple">AER</abbrev> 2.00, <abbrev xmlns:xlink="http://www.w3.org/1999/xlink" xlink:title="posterior eye row" id="ABBRID0EMTAG" xlink:type="simple">PER</abbrev> 2.00, <abbrev xmlns:xlink="http://www.w3.org/1999/xlink" xlink:title="length of eye field" id="ABBRID0EPTAG" xlink:type="simple">EFL</abbrev> 1.88. Clypeus 0.16 high. Legs: I 6.92 (2.13, 1.35, 1.75, 1.14, 0.55); II 5.50 (1.70, 1.06, 1.26, 0.98, 0.50); III 5.33 (1.60, 0.95, 1.00, 1.19, 0.59); IV 9.09 (2.25, 1.00, 1.74, 1.74, 0.63).</p><p>Carapace reddish-brown, lighter dorsally, ocular area dark brown (Fig. <xref ref-type="fig" rid="F6">6C</xref>) with white setae. Chelicerae dark brown. <italic>Maxillae</italic> elongate with white tips. Labium dark brown with white tips. Sternum yellowish. Abdomen long with light broad median stripe and grey margins. Venter with few longitudinal rows of white dots. Spinnerets brownish grey. Legs I more robust and darker than others. Legs II–IV yellowish. Spination of leg I: femur d2-1-0; tibia v2-2-2, metatarsus p2-0-2. Epigyne strongly sclerotised along the posterior midline margin (Fig. <xref ref-type="fig" rid="F6">6A</xref>). Copulatory openings slit shaped, with strongly sclerotised edges. Distance between the openings subequal to 1.5 times the length of a copulatory opening. Copulatory ducts short and strongly sclerotised, receptacles close to each other. The length and width of receptacles subequal to the copulatory ducts. Fertilisation ducts located at the joined part of the copulatory ducts and receptacles (Fig. <xref ref-type="fig" rid="F6">6B</xref>).</p></tp:treatment-sec><tp:treatment-sec sec-type="distribution" id="SECID0ECUAG"><title>Distribution.</title><p>Malaysia to Australia, Pacific Islands, and South China.</p></tp:treatment-sec><tp:treatment-sec sec-type="remarks" id="SECID0EHUAG"><title>Remark.</title><p>Female of <italic><tp:taxon-name><tp:taxon-name-part taxon-name-part-type="genus">Bavia</tp:taxon-name-part> <tp:taxon-name-part taxon-name-part-type="species">capistrata</tp:taxon-name-part></tp:taxon-name></italic> is described for the first time.</p></tp:treatment-sec><tp:treatment-sec><!--Section generated to contain objects referenced in tp:taxon-treatment.--><fig id="F43" position="float" orientation="portrait"><label>Figure 43.</label><caption><p>Four main collection localities in Xishuangbanna, Yunnan, China. <bold>1</bold> Mengla Town <bold>2</bold> Menglun Town <bold>3</bold> Mengyang Town <bold>4</bold> Menghai Town.</p></caption><graphic xmlns:xlink="http://www.w3.org/1999/xlink" xlink:href="zookeys-630-043-g043.jpg" position="float" orientation="portrait" xlink:type="simple" id="oo_110242.jpg"/></fig></tp:treatment-sec><ref-list><ref id="B19"><mixed-citation xmlns:xlink="http://www.w3.org/1999/xlink" xlink:type="simple">
          <person-group><name name-style="western"><surname>Żabka</surname><given-names>M</given-names></name></person-group> (<year>1988</year>) <article-title><tp:taxon-name><tp:taxon-name-part taxon-name-part-type="family">Salticidae</tp:taxon-name-part></tp:taxon-name> (<tp:taxon-name><tp:taxon-name-part taxon-name-part-type="order">Araneae</tp:taxon-name-part></tp:taxon-name>) of Oriental, Australian and Pacific regions, III.</article-title> <source>Annales Zoologici, Warszawa</source> <volume>41</volume>: <fpage>421</fpage>–<lpage>479</lpage>.</mixed-citation></ref></ref-list></tp:taxon-treatment>
