# Supplementary material for: The jumping spiders from Xishuangbanna, Yunnan, China (Araneae, Salticidae)
Source: Zookeys. 2016 Nov 9;(630):43–104. doi: 10.3897/zookeys.630.8466 (PMC5126523; doi:10.3897/zookeys.630.8466)
Supplement: XML Treatment for Bavia exilis [file zookeys.630.8466-treatment4.xml]

<!DOCTYPE tp:taxon-treatment
  PUBLIC "-//TaxonX//DTD Taxonomic Treatment Publishing DTD v0 20100105//EN" "tax-treatment-NSO.dtd">
<tp:taxon-treatment xmlns:tp="http://www.plazi.org/taxpub"><tp:treatment-meta><kwd-group><label>Taxon classification</label><kwd><named-content content-type="kingdom">Animalia</named-content></kwd><kwd><named-content content-type="order">Araneae</named-content></kwd><kwd><named-content content-type="family">Salticidae</named-content></kwd></kwd-group><mixed-citation publication-type="journal"><person-group><name><surname>Cao</surname><given-names>Qi</given-names></name><name><surname>Li</surname><given-names>Shuqiang</given-names></name><name><surname>Żabka</surname><given-names>Marek</given-names></name></person-group><article-title>The jumping spiders from Xishuangbanna, Yunnan, China (<tp:taxon-name><tp:taxon-name-part taxon-name-part-type="order">Araneae</tp:taxon-name-part></tp:taxon-name>, <tp:taxon-name><tp:taxon-name-part taxon-name-part-type="family">Salticidae</tp:taxon-name-part></tp:taxon-name>)</article-title><source>Zookeys</source><day>9</day><month>11</month><year>2016</year><volume>2016</volume><issue>630</issue><fpage>43</fpage><lpage>104</lpage><pub-id pub-id-type="doi">10.3897/zookeys.630.8466</pub-id></mixed-citation></tp:treatment-meta><tp:nomenclature><tp:taxon-name>
                <tp:taxon-name-part taxon-name-part-type="genus">Bavia</tp:taxon-name-part>
                <tp:taxon-name-part taxon-name-part-type="species">exilis</tp:taxon-name-part>
                <object-id xmlns:xlink="http://www.w3.org/1999/xlink" content-type="zoobank" xlink:type="simple">http://zoobank.org/2DC9C8CF-27F1-4E1C-86D4-F4303CE1C907</object-id>
              </tp:taxon-name><tp:taxon-authority>Cao &amp; Li</tp:taxon-authority><tp:taxon-status xmlns:xlink="http://www.w3.org/1999/xlink" xlink:type="simple">sp. n.</tp:taxon-status><xref ref-type="fig" rid="F7">Figs 7</xref><xref ref-type="fig" rid="F8">, 8</xref><xref ref-type="fig" rid="F43">, 43</xref><!--PageBreak--><!--PageBreak--><!--PageBreak--></tp:nomenclature><tp:treatment-sec sec-type="material" id="SECID0ELWAG"><title>Type.</title><p>
                <bold>Holotype</bold> ♂: CHINA, Yunnan, Mengla County, Xiaolongha Village, Xishuangbanna Nature Reserve: Biological diversity corridor (<named-content xmlns:xlink="http://www.w3.org/1999/xlink" content-type="dwc:verbatimCoordinates" xlink:type="simple"><named-content content-type="geo-json" specific-use="{&#34;type&#34;:&#34;Point&#34;,&#34;coordinates&#34;:[101.604367,21.403833]}" id="NCID0EWWAG" xlink:type="simple">21°24.230'N, 101°36.262'E</named-content></named-content>, 715 m), seasonal rainforest, 4 June 2012, Q. Zhao &amp; Z. Chen leg.</p></tp:treatment-sec><tp:treatment-sec sec-type="etymology" id="SECID0E2WAG"><title>Etymology.</title><p>From Latin <italic><tp:taxon-name><tp:taxon-name-part taxon-name-part-type="species">exilis</tp:taxon-name-part></tp:taxon-name></italic> (slender), in reference to the shape of the abdomen; adjective.</p></tp:treatment-sec><tp:treatment-sec sec-type="diagnosis" id="SECID0ELXAG"><title>Diagnosis.</title><p>Similar to <italic><tp:taxon-name><tp:taxon-name-part taxon-name-part-type="genus">Bavia</tp:taxon-name-part> <tp:taxon-name-part taxon-name-part-type="species">aericeps</tp:taxon-name-part></tp:taxon-name></italic>, but <abbrev xmlns:xlink="http://www.w3.org/1999/xlink" xlink:title="retrolateral tibial apophysis" id="ABBRID0E2XAG" xlink:type="simple">RTA</abbrev> much larger (Fig. <xref ref-type="fig" rid="F7">7B</xref>) and embolus with retrolateral membranous margin (Fig. <xref ref-type="fig" rid="F7">7C</xref>). Compared to <italic><tp:taxon-name><tp:taxon-name-part taxon-name-part-type="genus">Bavia</tp:taxon-name-part> <tp:taxon-name-part taxon-name-part-type="species">capistrata</tp:taxon-name-part></tp:taxon-name></italic> (Fig. <xref ref-type="fig" rid="F5">5B–D</xref>), the tibia lacks a distinct dorsal apophysis, and the embolus is not serrated.</p><fig id="F7" position="float" orientation="portrait"><label>Figure 7.</label><caption><p>Palp of <italic><tp:taxon-name><tp:taxon-name-part taxon-name-part-type="genus">Bavia</tp:taxon-name-part> <tp:taxon-name-part taxon-name-part-type="species">exilis</tp:taxon-name-part></tp:taxon-name></italic> sp. n., male holotype. <bold>A</bold> prolateral <bold>B</bold> retrolateral <bold>C</bold> ventral <bold>D</bold> bulb, ventral. Scale bar equal for <bold>A–C</bold>.</p></caption><graphic xmlns:xlink="http://www.w3.org/1999/xlink" xlink:href="zookeys-630-043-g007.jpg" position="float" orientation="portrait" xlink:type="simple" id="oo_110152.jpg"/></fig></tp:treatment-sec><tp:treatment-sec sec-type="description" id="SECID0EVZAG"><title>Description.</title><p>
                <bold>Male</bold> (holotype). Total length 6.65, <abbrev xmlns:xlink="http://www.w3.org/1999/xlink" xlink:title="carapace length" id="ABBRID0E4ZAG" xlink:type="simple">CL</abbrev> 2.75, <abbrev xmlns:xlink="http://www.w3.org/1999/xlink" xlink:title="carapace width" id="ABBRID0EA1AG" xlink:type="simple">CW</abbrev> 1.75, <abbrev xmlns:xlink="http://www.w3.org/1999/xlink" xlink:title="abdomen length" id="ABBRID0ED1AG" xlink:type="simple">AL</abbrev> 3.90, <abbrev xmlns:xlink="http://www.w3.org/1999/xlink" xlink:title="abdomen width" id="ABBRID0EG1AG" xlink:type="simple">AW</abbrev> 1.10. Eye measurements: <abbrev xmlns:xlink="http://www.w3.org/1999/xlink" xlink:title="anterior median eyes" id="ABBRID0EJ1AG" xlink:type="simple">AME</abbrev> 0.60, <abbrev xmlns:xlink="http://www.w3.org/1999/xlink" xlink:title="anterior lateral eyes" id="ABBRID0EM1AG" xlink:type="simple">ALE</abbrev> 0.21, <abbrev xmlns:xlink="http://www.w3.org/1999/xlink" xlink:title="posterior median eyes" id="ABBRID0EP1AG" xlink:type="simple">PME</abbrev> 0.06, <abbrev xmlns:xlink="http://www.w3.org/1999/xlink" xlink:title="posterior lateral eyes" id="ABBRID0ES1AG" xlink:type="simple">PLE</abbrev> 0.16, <abbrev xmlns:xlink="http://www.w3.org/1999/xlink" xlink:title="anterior eye row" id="ABBRID0EV1AG" xlink:type="simple">AER</abbrev> 1.52, <abbrev xmlns:xlink="http://www.w3.org/1999/xlink" xlink:title="posterior eye row" id="ABBRID0EY1AG" xlink:type="simple">PER</abbrev> 1.55, <abbrev xmlns:xlink="http://www.w3.org/1999/xlink" xlink:title="length of eye field" id="ABBRID0E21AG" xlink:type="simple">EFL</abbrev> 1.41. Clypeus 0.08 high. Legs: I 6.15 (1.75, 1.00, 1.55, 1.00, 0.85); II 4.00 (1.15, 0.70, 0.85, 0.70, 0.60); III 3.55 (1.00, 0.60, 0.65, 0.80, 0.50); IV 4.35 (1.25, 0.65, 0.90, 1.00, 0.55).</p><p>Carapace dark brown with central lighter trapezoid dorsally (Fig. <xref ref-type="fig" rid="F8">8A</xref>). Chelicerae brown. Maxillae and labium brown, light tips with greyish-brown hairs. Sternum yel<!--PageBreak--><!--PageBreak-->lowish. Abdomen elongate, slender and grey. Venter and spinnerets dark greyish. Legs I more robust and darker than others, legs II–IV yellowish. Spination of leg I: femur d1-0-0; tibia v2-2-2; metatarsus v2-0-2. Palp: tibia short, about 1/4 length of cymbium. Tibial apophysis bent, subequal to the length of tibia (Fig. <xref ref-type="fig" rid="F7">7B</xref>). Embolus short and pointed, with retrolateral membranous margin (Fig. <xref ref-type="fig" rid="F7">7C</xref>).</p><fig id="F8" position="float" orientation="portrait"><label>Figure 8.</label><caption><p>Habitus of <italic><tp:taxon-name><tp:taxon-name-part taxon-name-part-type="genus">Bavia</tp:taxon-name-part> <tp:taxon-name-part taxon-name-part-type="species">exilis</tp:taxon-name-part></tp:taxon-name></italic> sp. n., male holotype. <bold>A</bold> dorsal <bold>B</bold> ventral.</p></caption><graphic xmlns:xlink="http://www.w3.org/1999/xlink" xlink:href="zookeys-630-043-g008.jpg" position="float" orientation="portrait" xlink:type="simple" id="oo_110154.jpg"/></fig><p>
                <bold>Female.</bold> Unknown.</p></tp:treatment-sec><tp:treatment-sec sec-type="distribution" id="SECID0EO3AG"><title>Distribution.</title><p>Known only from the type locality.</p></tp:treatment-sec><tp:treatment-sec><!--Section generated to contain objects referenced in tp:taxon-treatment.--><fig id="F43" position="float" orientation="portrait"><label>Figure 43.</label><caption><p>Four main collection localities in Xishuangbanna, Yunnan, China. <bold>1</bold> Mengla Town <bold>2</bold> Menglun Town <bold>3</bold> Mengyang Town <bold>4</bold> Menghai Town.</p></caption><graphic xmlns:xlink="http://www.w3.org/1999/xlink" xlink:href="zookeys-630-043-g043.jpg" position="float" orientation="portrait" xlink:type="simple" id="oo_110242.jpg"/></fig><fig id="F5" position="float" orientation="portrait"><label>Figure 5.</label><caption><p>Palp of <italic><tp:taxon-name><tp:taxon-name-part taxon-name-part-type="genus">Bavia</tp:taxon-name-part> <tp:taxon-name-part taxon-name-part-type="species">capistrata</tp:taxon-name-part></tp:taxon-name></italic>, male from Xishuangbanna. <bold>A</bold> prolateral <bold>B</bold> retrolateral <bold>C</bold> ventral <bold>D</bold> bulb, ventral. Scale bar equal for <bold>A–C</bold>.</p></caption><graphic xmlns:xlink="http://www.w3.org/1999/xlink" xlink:href="zookeys-630-043-g005.jpg" position="float" orientation="portrait" xlink:type="simple" id="oo_110149.jpg"/></fig></tp:treatment-sec></tp:taxon-treatment>
