# Supplementary material for: The jumping spiders from Xishuangbanna, Yunnan, China (Araneae, Salticidae)
Source: Zookeys. 2016 Nov 9;(630):43–104. doi: 10.3897/zookeys.630.8466 (PMC5126523; doi:10.3897/zookeys.630.8466)
Supplement: XML Treatment for Carrhotus kevinlii [file zookeys.630.8466-treatment5.xml]

<!DOCTYPE tp:taxon-treatment
  PUBLIC "-//TaxonX//DTD Taxonomic Treatment Publishing DTD v0 20100105//EN" "tax-treatment-NSO.dtd">
<tp:taxon-treatment xmlns:tp="http://www.plazi.org/taxpub"><tp:treatment-meta><kwd-group><label>Taxon classification</label><kwd><named-content content-type="kingdom">Animalia</named-content></kwd><kwd><named-content content-type="order">Araneae</named-content></kwd><kwd><named-content content-type="family">Salticidae</named-content></kwd></kwd-group><mixed-citation publication-type="journal"><person-group><name><surname>Cao</surname><given-names>Qi</given-names></name><name><surname>Li</surname><given-names>Shuqiang</given-names></name><name><surname>Żabka</surname><given-names>Marek</given-names></name></person-group><article-title>The jumping spiders from Xishuangbanna, Yunnan, China (<tp:taxon-name><tp:taxon-name-part taxon-name-part-type="order">Araneae</tp:taxon-name-part></tp:taxon-name>, <tp:taxon-name><tp:taxon-name-part taxon-name-part-type="family">Salticidae</tp:taxon-name-part></tp:taxon-name>)</article-title><source>Zookeys</source><day>9</day><month>11</month><year>2016</year><volume>2016</volume><issue>630</issue><fpage>43</fpage><lpage>104</lpage><pub-id pub-id-type="doi">10.3897/zookeys.630.8466</pub-id></mixed-citation></tp:treatment-meta><tp:nomenclature><tp:taxon-name>
                <tp:taxon-name-part taxon-name-part-type="genus">Carrhotus</tp:taxon-name-part>
                <tp:taxon-name-part taxon-name-part-type="species">kevinlii</tp:taxon-name-part>
                <object-id xmlns:xlink="http://www.w3.org/1999/xlink" content-type="zoobank" xlink:type="simple">http://zoobank.org/C2408FE6-35E7-45B4-9858-FE61B1747C3B</object-id>
              </tp:taxon-name><tp:taxon-authority>Cao &amp; Li</tp:taxon-authority><tp:taxon-status xmlns:xlink="http://www.w3.org/1999/xlink" xlink:type="simple">sp. n.</tp:taxon-status><xref ref-type="fig" rid="F9">Figs 9</xref><xref ref-type="fig" rid="F10">, 10</xref><xref ref-type="fig" rid="F43">, 43</xref></tp:nomenclature><tp:treatment-sec sec-type="material" id="SECID0EQ5AG"><title>Type.</title><p>
                <bold>Holotype</bold> ♂: CHINA, Yunnan, Mengla County, Menglun Town, Lüshilin (<named-content xmlns:xlink="http://www.w3.org/1999/xlink" content-type="dwc:verbatimCoordinates" xlink:type="simple"><named-content content-type="geo-json" specific-use="{&#34;type&#34;:&#34;Point&#34;,&#34;coordinates&#34;:[101.279233,21.906633]}" id="NCID0E25AG" xlink:type="simple">21°54.398'N, 101°16.754'E</named-content></named-content>, 705 m), seasonal rainforest, 19 August 2011, K. Li leg. <bold>Paratypes</bold>: 1♂, same data as holotype; 1♂2♀, CHINA, Yunnan, Mengla County, Xiaolongha Village, Xishuangbanna Nature Reserve: Biological diversity corridor (<named-content xmlns:xlink="http://www.w3.org/1999/xlink" content-type="dwc:verbatimCoordinates" xlink:type="simple"><named-content content-type="geo-json" specific-use="{&#34;type&#34;:&#34;Point&#34;,&#34;coordinates&#34;:[101.616583,21.403550]}" id="NCID0EF6AG" xlink:type="simple">21°24.213'N, 101°36.995'E</named-content></named-content>, 834 m), seasonal rainforest, 3 June 2012, Q. Zhao &amp; Z. Chen leg.</p><!--PageBreak--></tp:treatment-sec><tp:treatment-sec sec-type="etymology" id="SECID0EL6AG"><title>Etymology.</title><p>The new species is named after Mr Kevin Li (=Kaiwen Li) for his assistance in field work; noun (name) in genitive case.</p></tp:treatment-sec><tp:treatment-sec sec-type="diagnosis" id="SECID0EQ6AG"><title>Diagnosis.</title><p>Cymbium twice as long as bulb (Fig. <xref ref-type="fig" rid="F9">9C</xref>) vs. approximately equal to bulb length in other congeners and embolus accompanied by a membrane (Fig. <xref ref-type="fig" rid="F9">9D</xref>). The female resembles <italic><tp:taxon-name><tp:taxon-name-part taxon-name-part-type="genus">Carrhotus</tp:taxon-name-part> <tp:taxon-name-part taxon-name-part-type="species">viduus</tp:taxon-name-part></tp:taxon-name></italic> (see <xref ref-type="bibr" rid="B12">Prószyński 2009</xref>b: figs 22–23), but the copulatory openings are highly sclerotised (Fig. <xref ref-type="fig" rid="F10">10A</xref>) vs. oval in <italic><tp:taxon-name><tp:taxon-name-part taxon-name-part-type="genus">Carrhotus</tp:taxon-name-part> <tp:taxon-name-part taxon-name-part-type="species">viduus</tp:taxon-name-part></tp:taxon-name></italic>. Also, the receptacles are subglobose (Fig. <xref ref-type="fig" rid="F10">10B</xref>) vs. irregular in <italic><tp:taxon-name><tp:taxon-name-part taxon-name-part-type="genus">Carrhotus</tp:taxon-name-part> <tp:taxon-name-part taxon-name-part-type="species">viduus</tp:taxon-name-part></tp:taxon-name></italic>.</p><fig id="F9" position="float" orientation="portrait"><label>Figure 9.</label><caption><p>Palp of <italic><tp:taxon-name><tp:taxon-name-part taxon-name-part-type="genus">Carrhotus</tp:taxon-name-part> <tp:taxon-name-part taxon-name-part-type="species">kevinlii</tp:taxon-name-part></tp:taxon-name></italic> sp. n., male holotype. <bold>A</bold> prolateral <bold>B</bold> retrolateral <bold>C</bold> ventral <bold>D</bold> bulb, ventral. Scale bar equal for <bold>A–C</bold>.</p></caption><graphic xmlns:xlink="http://www.w3.org/1999/xlink" xlink:href="zookeys-630-043-g009.jpg" position="float" orientation="portrait" xlink:type="simple" id="oo_110156.jpg"/></fig><fig id="F10" position="float" orientation="portrait"><label>Figure 10.</label><caption><p>
          <italic><tp:taxon-name><tp:taxon-name-part taxon-name-part-type="genus">Carrhotus</tp:taxon-name-part> <tp:taxon-name-part taxon-name-part-type="species">kevinlii</tp:taxon-name-part></tp:taxon-name></italic> sp. n., female paratype and male holotype. <bold>A</bold> epigyne, ventral <bold>B</bold> vulva, dorsal <bold>C</bold> male habitus, dorsal <bold>D</bold> female habitus, dorsal <bold>E</bold> female habitus, ventral. Scale bars equal for <bold>A</bold> and <bold>B</bold>; equal for <bold>D</bold> and <bold>E</bold></p></caption><graphic xmlns:xlink="http://www.w3.org/1999/xlink" xlink:href="zookeys-630-043-g010.jpg" position="float" orientation="portrait" xlink:type="simple" id="oo_110160.jpg"/></fig></tp:treatment-sec><tp:treatment-sec sec-type="description" id="SECID0ERDBG"><title>Description.</title><p>
                <bold>Male</bold> (holotype). Total length 6.08, <abbrev xmlns:xlink="http://www.w3.org/1999/xlink" xlink:title="carapace length" id="ABBRID0EZDBG" xlink:type="simple">CL</abbrev> 3.20, <abbrev xmlns:xlink="http://www.w3.org/1999/xlink" xlink:title="carapace width" id="ABBRID0E3DBG" xlink:type="simple">CW</abbrev> 2.64, <abbrev xmlns:xlink="http://www.w3.org/1999/xlink" xlink:title="abdomen length" id="ABBRID0E6DBG" xlink:type="simple">AL</abbrev> 2.88, <abbrev xmlns:xlink="http://www.w3.org/1999/xlink" xlink:title="abdomen width" id="ABBRID0ECEBG" xlink:type="simple">AW</abbrev> 1.95. Eye measurements: <abbrev xmlns:xlink="http://www.w3.org/1999/xlink" xlink:title="anterior median eyes" id="ABBRID0EFEBG" xlink:type="simple">AME</abbrev> 0.55, <abbrev xmlns:xlink="http://www.w3.org/1999/xlink" xlink:title="anterior lateral eyes" id="ABBRID0EIEBG" xlink:type="simple">ALE</abbrev> 0.24, <abbrev xmlns:xlink="http://www.w3.org/1999/xlink" xlink:title="posterior median eyes" id="ABBRID0ELEBG" xlink:type="simple">PME</abbrev> 0.08, <abbrev xmlns:xlink="http://www.w3.org/1999/xlink" xlink:title="posterior lateral eyes" id="ABBRID0EOEBG" xlink:type="simple">PLE</abbrev> 0.37, <abbrev xmlns:xlink="http://www.w3.org/1999/xlink" xlink:title="anterior eye row" id="ABBRID0EREBG" xlink:type="simple">AER</abbrev> 2.41, <abbrev xmlns:xlink="http://www.w3.org/1999/xlink" xlink:title="posterior eye row" id="ABBRID0EUEBG" xlink:type="simple">PER</abbrev> 2.35, <abbrev xmlns:xlink="http://www.w3.org/1999/xlink" xlink:title="length of eye field" id="ABBRID0EXEBG" xlink:type="simple">EFL</abbrev> 2.00. Clypeus 0.24 high. Legs: I 5.93 (1.85, 1.10, 1.38, 0.82, 0.78); II 5.86 (1.80, 1.12, 1.30, 0.86, 0.78); III 6.37 (2.15, 1.00, 1.36, 1.26, 0.60); IV 6.48 (0.70, 1.47, 1.41, 0.94, 1.96).</p><p>Carapace brown (Fig. <xref ref-type="fig" rid="F10">10C</xref>). Lower margin and area around eyes darker with white hairs, clypeus brown. Chelicerae dark brown, <italic>maxillae</italic> and labium brown with white tips. Sternum yellowish. Abdomen grey with irregular beige patches and beige sides, entire surface covered with a few short, whitish hairs. Venter grey. Spinnerets grey-brown. Legs dark brown. Spination of leg I: femur d3-1-1; patella p0-1-0, r0-1-0; tibia v2-2-2, p2-0-1, r1-0-0; metatarsus v2-0-2, p1-0-0. Palpal tibia and cymbium long, tibia about 4/5 length of cymbium. Retrolateral apophysis almost as wide as tibia, with pointed tip (Fig. <xref ref-type="fig" rid="F9">9B</xref>). Cymbium with long and dark brown bristles. Bulb about half the length of the cymbium. Embolus with membrane, bow-shaped, and subequal to half the length of the tegulum (Fig. <xref ref-type="fig" rid="F9">9C</xref>).</p><p>
                <bold>Female</bold> (one of paratypes) very similar to the male, with clypeus brown and legs light brown. Total length 7.05, <abbrev xmlns:xlink="http://www.w3.org/1999/xlink" xlink:title="carapace length" id="ABBRID0EOFBG" xlink:type="simple">CL</abbrev> 3.25, <abbrev xmlns:xlink="http://www.w3.org/1999/xlink" xlink:title="carapace width" id="ABBRID0ERFBG" xlink:type="simple">CW</abbrev> 2.66, <abbrev xmlns:xlink="http://www.w3.org/1999/xlink" xlink:title="abdomen length" id="ABBRID0EUFBG" xlink:type="simple">AL</abbrev> 3.80, <abbrev xmlns:xlink="http://www.w3.org/1999/xlink" xlink:title="abdomen width" id="ABBRID0EXFBG" xlink:type="simple">AW</abbrev> 2.97. Eye measurements: <abbrev xmlns:xlink="http://www.w3.org/1999/xlink" xlink:title="anterior median eyes" id="ABBRID0E1FBG" xlink:type="simple">AME</abbrev> 0.75, <abbrev xmlns:xlink="http://www.w3.org/1999/xlink" xlink:title="anterior lateral eyes" id="ABBRID0E4FBG" xlink:type="simple">ALE</abbrev> 0.39, <abbrev xmlns:xlink="http://www.w3.org/1999/xlink" xlink:title="posterior median eyes" id="ABBRID0EAGBG" xlink:type="simple">PME</abbrev> 0.08, <abbrev xmlns:xlink="http://www.w3.org/1999/xlink" xlink:title="posterior lateral eyes" id="ABBRID0EDGBG" xlink:type="simple">PLE</abbrev> 0.37, <abbrev xmlns:xlink="http://www.w3.org/1999/xlink" xlink:title="anterior eye row" id="ABBRID0EGGBG" xlink:type="simple">AER</abbrev> 2.45, <abbrev xmlns:xlink="http://www.w3.org/1999/xlink" xlink:title="posterior eye row" id="ABBRID0EJGBG" xlink:type="simple">PER</abbrev> 2.55, <abbrev xmlns:xlink="http://www.w3.org/1999/xlink" xlink:title="length of eye field" id="ABBRID0EMGBG" xlink:type="simple">EFL</abbrev> 1.36. Clypeus 0.24 high. Legs: I 6.17 (1.90, 1.28, 1.41, 0.95, 0.63); II 5.68 (1.84, 1.22, 1.20, 0.79, 0.63); III 6.66 (2.15, 1.02, 1.36, 1.33, 0.80); IV 7.07 (2.15, 1.22, 1.41, 1.45, 0.84). Spination of leg I: femur d3-1-1; patella p0-1-0, r0-1-0; tibia v2-2-2, p1-0-0, r1-0-0; metatarsus v2-0-2. Copulatory openings slit shaped with strongly sclerotised edges. The distance between openings subequal to the length of openings (Fig. <xref ref-type="fig" rid="F10">10A</xref>). Copulatory ducts short and broad. Receptacles subglobular and diameter equal to the width of copulatory ducts. Fertilisation ducts located at the anterior part of the receptacles (Fig. <xref ref-type="fig" rid="F10">10B</xref>).</p></tp:treatment-sec><tp:treatment-sec sec-type="distribution" id="SECID0EXGBG"><title>Distribution.</title><p>Known from several localities in Xishuangbanna.</p></tp:treatment-sec><tp:treatment-sec><!--Section generated to contain objects referenced in tp:taxon-treatment.--><fig id="F43" position="float" orientation="portrait"><label>Figure 43.</label><caption><p>Four main collection localities in Xishuangbanna, Yunnan, China. <bold>1</bold> Mengla Town <bold>2</bold> Menglun Town <bold>3</bold> Mengyang Town <bold>4</bold> Menghai Town.</p></caption><graphic xmlns:xlink="http://www.w3.org/1999/xlink" xlink:href="zookeys-630-043-g043.jpg" position="float" orientation="portrait" xlink:type="simple" id="oo_110242.jpg"/></fig></tp:treatment-sec><ref-list><ref id="B12"><mixed-citation xmlns:xlink="http://www.w3.org/1999/xlink" xlink:type="simple">
          <person-group><name name-style="western"><surname>Prószyński</surname><given-names>J</given-names></name></person-group> (<year>2009</year>) <article-title>Comments on the Oriental genera <italic><tp:taxon-name><tp:taxon-name-part taxon-name-part-type="genus">Agorius</tp:taxon-name-part></tp:taxon-name></italic> and <italic><tp:taxon-name><tp:taxon-name-part taxon-name-part-type="genus">Synagelides</tp:taxon-name-part></tp:taxon-name></italic> (<tp:taxon-name><tp:taxon-name-part taxon-name-part-type="order">Araneae</tp:taxon-name-part></tp:taxon-name>: <tp:taxon-name><tp:taxon-name-part taxon-name-part-type="family">Salticidae</tp:taxon-name-part></tp:taxon-name>).</article-title> In: <person-group><name name-style="western"><surname>Makarov</surname><given-names>SE</given-names></name><name name-style="western"><surname>Dimitrijević</surname><given-names>RN</given-names></name></person-group> (<role>Eds</role>) <issue-title>Advances in Arachnology and Developmental Biology.</issue-title> <source>Institute of Zoology, Bulgarian Academy of Sciences Monographs</source> <volume>12</volume>: <fpage>311</fpage>–<lpage>325</lpage>.</mixed-citation></ref></ref-list></tp:taxon-treatment>
