# Supplementary material for: The jumping spiders from Xishuangbanna, Yunnan, China (Araneae, Salticidae)
Source: Zookeys. 2016 Nov 9;(630):43–104. doi: 10.3897/zookeys.630.8466 (PMC5126523; doi:10.3897/zookeys.630.8466)
Supplement: XML Treatment for Carrhotus sarahcrewsae [file zookeys.630.8466-treatment6.xml]

<!DOCTYPE tp:taxon-treatment
  PUBLIC "-//TaxonX//DTD Taxonomic Treatment Publishing DTD v0 20100105//EN" "tax-treatment-NSO.dtd">
<tp:taxon-treatment xmlns:tp="http://www.plazi.org/taxpub"><tp:treatment-meta><kwd-group><label>Taxon classification</label><kwd><named-content content-type="kingdom">Animalia</named-content></kwd><kwd><named-content content-type="order">Araneae</named-content></kwd><kwd><named-content content-type="family">Salticidae</named-content></kwd></kwd-group><mixed-citation publication-type="journal"><person-group><name><surname>Cao</surname><given-names>Qi</given-names></name><name><surname>Li</surname><given-names>Shuqiang</given-names></name><name><surname>Żabka</surname><given-names>Marek</given-names></name></person-group><article-title>The jumping spiders from Xishuangbanna, Yunnan, China (<tp:taxon-name><tp:taxon-name-part taxon-name-part-type="order">Araneae</tp:taxon-name-part></tp:taxon-name>, <tp:taxon-name><tp:taxon-name-part taxon-name-part-type="family">Salticidae</tp:taxon-name-part></tp:taxon-name>)</article-title><source>Zookeys</source><day>9</day><month>11</month><year>2016</year><volume>2016</volume><issue>630</issue><fpage>43</fpage><lpage>104</lpage><pub-id pub-id-type="doi">10.3897/zookeys.630.8466</pub-id></mixed-citation></tp:treatment-meta><tp:nomenclature><tp:taxon-name>
                <tp:taxon-name-part taxon-name-part-type="genus">Carrhotus</tp:taxon-name-part>
                <tp:taxon-name-part taxon-name-part-type="species">sarahcrewsae</tp:taxon-name-part>
                <object-id xmlns:xlink="http://www.w3.org/1999/xlink" content-type="zoobank" xlink:type="simple">http://zoobank.org/E1FE66AD-EFBB-4913-9F55-C7708AC8A80C</object-id>
              </tp:taxon-name><tp:taxon-authority>Cao &amp; Li</tp:taxon-authority><tp:taxon-status xmlns:xlink="http://www.w3.org/1999/xlink" xlink:type="simple">sp. n.</tp:taxon-status><xref ref-type="fig" rid="F11">Figs 11</xref><xref ref-type="fig" rid="F12">, 12</xref><xref ref-type="fig" rid="F43">, 43</xref><!--PageBreak--><!--PageBreak--></tp:nomenclature><tp:treatment-sec sec-type="material" id="SECID0EPIBG"><title>Type.</title><p>
                <bold>Holotype</bold> ♂: CHINA, Yunnan, Mengla County, Menglun Town, 48 km landmark in Nature Reserve (<named-content xmlns:xlink="http://www.w3.org/1999/xlink" content-type="dwc:verbatimCoordinates" xlink:type="simple"><named-content content-type="geo-json" specific-use="{&#34;type&#34;:&#34;Point&#34;,&#34;coordinates&#34;:[101.160417,21.647550]}" id="NCID0E1IBG" xlink:type="simple">21°38.853'N, 101°09.625'E</named-content></named-content>, 1001 m), seasonal rainforest, 30 July 2012, Q. Zhao &amp; Z. Chen leg.</p><!--PageBreak--><!--PageBreak--></tp:treatment-sec><tp:treatment-sec sec-type="etymology" id="SECID0EBJBG"><title>Etymology.</title><p>The new species is named after Dr Sarah Crews for her contribution to the study of the spider family <tp:taxon-name><tp:taxon-name-part taxon-name-part-type="family">Selenopidae</tp:taxon-name-part></tp:taxon-name>; noun (name) in genitive case.</p></tp:treatment-sec><tp:treatment-sec sec-type="diagnosis" id="SECID0EMJBG"><title>Diagnosis.</title><p>The male resembles that of <italic><tp:taxon-name><tp:taxon-name-part taxon-name-part-type="genus">Carrhotus</tp:taxon-name-part> <tp:taxon-name-part taxon-name-part-type="species">sannio</tp:taxon-name-part></tp:taxon-name></italic> (see <xref ref-type="bibr" rid="B18">Żabka 1985</xref>: figs 63–65), but the length of the tibia is nearly equal to the cymbium (Fig. <xref ref-type="fig" rid="F11">11A</xref>) vs. 2/3 of the length of the cymbium in <italic><tp:taxon-name><tp:taxon-name-part taxon-name-part-type="genus">Carrhotus</tp:taxon-name-part> <tp:taxon-name-part taxon-name-part-type="species">sannio</tp:taxon-name-part></tp:taxon-name></italic>, and the cymbium has no apical process (Fig. <xref ref-type="fig" rid="F11">11C</xref>). Compared to <italic><tp:taxon-name><tp:taxon-name-part taxon-name-part-type="genus">Carrhotus</tp:taxon-name-part> <tp:taxon-name-part taxon-name-part-type="species">kevinlii</tp:taxon-name-part></tp:taxon-name></italic> sp. n., the bulb length is subequal to the cymbium vs. less than half the length, the embolus has no membrane and the angle between the <abbrev xmlns:xlink="http://www.w3.org/1999/xlink" xlink:title="retrolateral tibial apophysis" id="ABBRID0E3KBG" xlink:type="simple">RTA</abbrev> and tibia is early 20° vs. about 45° in <italic><tp:taxon-name><tp:taxon-name-part taxon-name-part-type="genus">Carrhotus</tp:taxon-name-part> <tp:taxon-name-part taxon-name-part-type="species">kevinlii</tp:taxon-name-part></tp:taxon-name></italic> sp. n.</p><fig id="F11" position="float" orientation="portrait"><label>Figure 11.</label><caption><p>Palp of <italic><tp:taxon-name><tp:taxon-name-part taxon-name-part-type="genus">Carrhotus</tp:taxon-name-part> <tp:taxon-name-part taxon-name-part-type="species">sarahcrewsae</tp:taxon-name-part></tp:taxon-name></italic> sp. n., male holotype. <bold>A</bold> prolateral <bold>B</bold> retrolateral <bold>C</bold> ventral <bold>D</bold> bulb, ventral. Scale bar equal for <bold>A–C</bold>.</p></caption><graphic xmlns:xlink="http://www.w3.org/1999/xlink" xlink:href="zookeys-630-043-g011.jpg" position="float" orientation="portrait" xlink:type="simple" id="oo_110161.jpg"/></fig></tp:treatment-sec><tp:treatment-sec sec-type="description" id="SECID0EKMBG"><title>Description.</title><p>
                <bold>Male</bold> (holotype).Total length 5.77, <abbrev xmlns:xlink="http://www.w3.org/1999/xlink" xlink:title="carapace length" id="ABBRID0ESMBG" xlink:type="simple">CL</abbrev> 2.97, <abbrev xmlns:xlink="http://www.w3.org/1999/xlink" xlink:title="carapace width" id="ABBRID0EVMBG" xlink:type="simple">CW</abbrev> 2.25, <abbrev xmlns:xlink="http://www.w3.org/1999/xlink" xlink:title="abdomen length" id="ABBRID0EYMBG" xlink:type="simple">AL</abbrev> 2.80, <abbrev xmlns:xlink="http://www.w3.org/1999/xlink" xlink:title="abdomen width" id="ABBRID0E2MBG" xlink:type="simple">AW</abbrev> 1.94. Eye measurements: <abbrev xmlns:xlink="http://www.w3.org/1999/xlink" xlink:title="anterior median eyes" id="ABBRID0E5MBG" xlink:type="simple">AME</abbrev> 0.63, <abbrev xmlns:xlink="http://www.w3.org/1999/xlink" xlink:title="anterior lateral eyes" id="ABBRID0EBNBG" xlink:type="simple">ALE</abbrev> 0.29, <abbrev xmlns:xlink="http://www.w3.org/1999/xlink" xlink:title="posterior median eyes" id="ABBRID0EENBG" xlink:type="simple">PME</abbrev> 0.05, <abbrev xmlns:xlink="http://www.w3.org/1999/xlink" xlink:title="posterior lateral eyes" id="ABBRID0EHNBG" xlink:type="simple">PLE</abbrev> 0.25, <abbrev xmlns:xlink="http://www.w3.org/1999/xlink" xlink:title="anterior eye row" id="ABBRID0EKNBG" xlink:type="simple">AER</abbrev> 1.84, <abbrev xmlns:xlink="http://www.w3.org/1999/xlink" xlink:title="posterior eye row" id="ABBRID0ENNBG" xlink:type="simple">PER</abbrev> 1.70, <abbrev xmlns:xlink="http://www.w3.org/1999/xlink" xlink:title="length of eye field" id="ABBRID0EQNBG" xlink:type="simple">EFL</abbrev> 1.64. Clypeus 0.25 high. Legs: I 8.22 (2.25, 1.40, 2.13, 1.64, 0.80); II 6.38 (1.96, 1.06, 1.48, 1.25, 0.63); III 6.44 (2.00, 1.00, 1.33, 1.30, 0.81); IV 6.47 (1.93, 1.00, 1.41, 1.34, 0.79).</p><p>Carapace dark brown, margin and area around eyes dark with white hairs (Fig. <xref ref-type="fig" rid="F12">12A</xref>). Chelicerae dark brown, with dense greyish hairs. <italic>Maxillae</italic> and labium dark brown, tips with dark setae. Sternum light brown. Abdomen dark grey with irregular beige patches. Venter and spinnerets dark greyish. Legs brown. Spination of leg I: femur d3-1-1; patella p0-1-0; tibia v2-2-2, p2-0-2, r2-0-2; metatarsus v2-0-2, p1-0-1, r1-0-1. Palp: tibia subequal to the length of cymbium. Cymbium with long, dark <!--PageBreak-->brown bristles. Tibial apophysis triangular (Fig. <xref ref-type="fig" rid="F11">11B</xref>). Bulb equal to the length of the cymbium. Embolus short, about 1/4 the length of the tegulum, bent (Fig. <xref ref-type="fig" rid="F11">11D</xref>).</p><fig id="F12" position="float" orientation="portrait"><label>Figure 12.</label><caption><p>Habitus of <italic><tp:taxon-name><tp:taxon-name-part taxon-name-part-type="genus">Carrhotus</tp:taxon-name-part> <tp:taxon-name-part taxon-name-part-type="species">sarahcrewsae</tp:taxon-name-part></tp:taxon-name></italic> sp. n., male holotype. <bold>A</bold> dorsal <bold>B</bold> lateral. Scale bar equal for <bold>A</bold> and <bold>B</bold>.</p></caption><graphic xmlns:xlink="http://www.w3.org/1999/xlink" xlink:href="zookeys-630-043-g012.jpg" position="float" orientation="portrait" xlink:type="simple" id="oo_110163.jpg"/></fig><p>
                <bold>Female.</bold> Unknown.</p></tp:treatment-sec><tp:treatment-sec sec-type="distribution" id="SECID0EIPBG"><title>Distribution.</title><p>Known only from the type locality.</p></tp:treatment-sec><tp:treatment-sec><!--Section generated to contain objects referenced in tp:taxon-treatment.--><fig id="F43" position="float" orientation="portrait"><label>Figure 43.</label><caption><p>Four main collection localities in Xishuangbanna, Yunnan, China. <bold>1</bold> Mengla Town <bold>2</bold> Menglun Town <bold>3</bold> Mengyang Town <bold>4</bold> Menghai Town.</p></caption><graphic xmlns:xlink="http://www.w3.org/1999/xlink" xlink:href="zookeys-630-043-g043.jpg" position="float" orientation="portrait" xlink:type="simple" id="oo_110242.jpg"/></fig></tp:treatment-sec><ref-list><ref id="B18"><mixed-citation xmlns:xlink="http://www.w3.org/1999/xlink" xlink:type="simple">
          <person-group><name name-style="western"><surname>Żabka</surname><given-names>M</given-names></name></person-group> (<year>1985</year>) <article-title>Systematic and zoogeographic study on the family <tp:taxon-name><tp:taxon-name-part taxon-name-part-type="family">Salticidae</tp:taxon-name-part></tp:taxon-name> (<tp:taxon-name><tp:taxon-name-part taxon-name-part-type="order">Araneae</tp:taxon-name-part></tp:taxon-name>) from Viet-Nam.</article-title> <source>Annales Zoologici, Warszawa</source> <volume>39</volume>: <fpage>197</fpage>–<lpage>485</lpage>.</mixed-citation></ref></ref-list></tp:taxon-treatment>
