# Supplementary material for: The jumping spiders from Xishuangbanna, Yunnan, China (Araneae, Salticidae)
Source: Zookeys. 2016 Nov 9;(630):43–104. doi: 10.3897/zookeys.630.8466 (PMC5126523; doi:10.3897/zookeys.630.8466)
Supplement: XML Treatment for Chinattus wengnanensis [file zookeys.630.8466-treatment7.xml]

<!DOCTYPE tp:taxon-treatment
  PUBLIC "-//TaxonX//DTD Taxonomic Treatment Publishing DTD v0 20100105//EN" "tax-treatment-NSO.dtd">
<tp:taxon-treatment xmlns:tp="http://www.plazi.org/taxpub"><tp:treatment-meta><kwd-group><label>Taxon classification</label><kwd><named-content content-type="kingdom">Animalia</named-content></kwd><kwd><named-content content-type="order">Araneae</named-content></kwd><kwd><named-content content-type="family">Salticidae</named-content></kwd></kwd-group><mixed-citation publication-type="journal"><person-group><name><surname>Cao</surname><given-names>Qi</given-names></name><name><surname>Li</surname><given-names>Shuqiang</given-names></name><name><surname>Żabka</surname><given-names>Marek</given-names></name></person-group><article-title>The jumping spiders from Xishuangbanna, Yunnan, China (<tp:taxon-name><tp:taxon-name-part taxon-name-part-type="order">Araneae</tp:taxon-name-part></tp:taxon-name>, <tp:taxon-name><tp:taxon-name-part taxon-name-part-type="family">Salticidae</tp:taxon-name-part></tp:taxon-name>)</article-title><source>Zookeys</source><day>9</day><month>11</month><year>2016</year><volume>2016</volume><issue>630</issue><fpage>43</fpage><lpage>104</lpage><pub-id pub-id-type="doi">10.3897/zookeys.630.8466</pub-id></mixed-citation></tp:treatment-meta><tp:nomenclature><tp:taxon-name>
                <tp:taxon-name-part taxon-name-part-type="genus">Chinattus</tp:taxon-name-part>
                <tp:taxon-name-part taxon-name-part-type="species">wengnanensis</tp:taxon-name-part>
                <object-id xmlns:xlink="http://www.w3.org/1999/xlink" content-type="zoobank" xlink:type="simple">http://zoobank.org/1E75B981-6EB3-4955-9223-126169A81614</object-id>
              </tp:taxon-name><tp:taxon-authority>Cao &amp; Li</tp:taxon-authority><tp:taxon-status xmlns:xlink="http://www.w3.org/1999/xlink" xlink:type="simple">sp. n.</tp:taxon-status><xref ref-type="fig" rid="F13">Figs 13</xref><xref ref-type="fig" rid="F14">, 14</xref><xref ref-type="fig" rid="F43">, 43</xref></tp:nomenclature><tp:treatment-sec sec-type="material" id="SECID0EKRBG"><title>Type.</title><p>
                <bold>Holotype</bold> ♂: CHINA, Yunnan, Jinghong, Menga Town, Wengnan Village (<named-content xmlns:xlink="http://www.w3.org/1999/xlink" content-type="dwc:verbatimCoordinates" xlink:type="simple"><named-content content-type="geo-json" specific-use="{&#34;type&#34;:&#34;Point&#34;,&#34;coordinates&#34;:[100.368117,22.083667]}" id="NCID0EVRBG" xlink:type="simple">22°05.020'N, 100°22.087'E</named-content></named-content>, 1118 m), secondary forest, 24 July 2012, Q. Zhao &amp; Z. Chen leg. <bold>Paratypes</bold>: 2♀, same data as holotype; 1♂, CHINA, Yunnan, Mengla County, Menglun Town, 48 km landmark in Nature Reserve (<named-content xmlns:xlink="http://www.w3.org/1999/xlink" content-type="dwc:verbatimCoordinates" xlink:type="simple"><named-content content-type="geo-json" specific-use="{&#34;type&#34;:&#34;Point&#34;,&#34;coordinates&#34;:[101.282617,21.899950]}" id="NCID0E6RBG" xlink:type="simple">21°53.997'N, 101°16.957'E</named-content></named-content>, 593 m), secondary forest, 11 August 2011, Q. Zhao &amp; Z. Chen leg.</p></tp:treatment-sec><tp:treatment-sec sec-type="etymology" id="SECID0EESBG"><title>Etymology.</title><p>The species name is derived from the name of type locality; adjective.</p></tp:treatment-sec><tp:treatment-sec sec-type="diagnosis" id="SECID0EJSBG"><title>Diagnosis.</title><p>The male can be distinguished from the other congeners by the broad and bifurcate embolus and the nearly rectangular tegulum (in ventral view) (Fig. <xref ref-type="fig" rid="F13">13C–D</xref>). The female is similar to <italic><tp:taxon-name><tp:taxon-name-part taxon-name-part-type="genus">Carrhotus</tp:taxon-name-part> <tp:taxon-name-part taxon-name-part-type="species">undulatus</tp:taxon-name-part></tp:taxon-name></italic> (Song &amp; Chai, 1992) (see <xref ref-type="bibr" rid="B11">Prószyński 1992</xref>: figs 22–27), but the copulatory openings have a semicircular highly-sclerotised lobe (Fig. <xref ref-type="fig" rid="F14">14A</xref>), epigyne with posterior projection and two pockets vs. only one in <italic><tp:taxon-name><tp:taxon-name-part taxon-name-part-type="genus">Carrhotus</tp:taxon-name-part> <tp:taxon-name-part taxon-name-part-type="species">undulatus</tp:taxon-name-part></tp:taxon-name></italic> (Fig. <xref ref-type="fig" rid="F14">14A</xref>).</p><fig id="F13" position="float" orientation="portrait"><label>Figure 13.</label><caption><p>Palp of <italic><tp:taxon-name><tp:taxon-name-part taxon-name-part-type="genus">Chinattus</tp:taxon-name-part> <tp:taxon-name-part taxon-name-part-type="species">wengnanensis</tp:taxon-name-part></tp:taxon-name></italic> sp. n., male holotype. <bold>A</bold> prolateral <bold>B</bold> retrolateral <bold>C</bold> ventral <bold>D</bold> bulb, ventral. Scale bar equal for <bold>A–C</bold>.</p></caption><graphic xmlns:xlink="http://www.w3.org/1999/xlink" xlink:href="zookeys-630-043-g013.jpg" position="float" orientation="portrait" xlink:type="simple" id="oo_110166.jpg"/></fig></tp:treatment-sec><tp:treatment-sec sec-type="description" id="SECID0EUUBG"><title>Description.</title><p>
                <bold>Male</bold> (holotype). Total length 4.25, <abbrev xmlns:xlink="http://www.w3.org/1999/xlink" xlink:title="carapace length" id="ABBRID0E3UBG" xlink:type="simple">CL</abbrev> 2.25, <abbrev xmlns:xlink="http://www.w3.org/1999/xlink" xlink:title="carapace width" id="ABBRID0E6UBG" xlink:type="simple">CW</abbrev> 1.75, <abbrev xmlns:xlink="http://www.w3.org/1999/xlink" xlink:title="abdomen length" id="ABBRID0ECVBG" xlink:type="simple">AL</abbrev> 2.00, <abbrev xmlns:xlink="http://www.w3.org/1999/xlink" xlink:title="abdomen width" id="ABBRID0EFVBG" xlink:type="simple">AW</abbrev> 1.44. Eye measurements: <abbrev xmlns:xlink="http://www.w3.org/1999/xlink" xlink:title="anterior median eyes" id="ABBRID0EIVBG" xlink:type="simple">AME</abbrev> 0.49, <abbrev xmlns:xlink="http://www.w3.org/1999/xlink" xlink:title="anterior lateral eyes" id="ABBRID0ELVBG" xlink:type="simple">ALE</abbrev> 0.34, <abbrev xmlns:xlink="http://www.w3.org/1999/xlink" xlink:title="posterior median eyes" id="ABBRID0EOVBG" xlink:type="simple">PME</abbrev> 0.09, <abbrev xmlns:xlink="http://www.w3.org/1999/xlink" xlink:title="posterior lateral eyes" id="ABBRID0ERVBG" xlink:type="simple">PLE</abbrev> 0.24, <abbrev xmlns:xlink="http://www.w3.org/1999/xlink" xlink:title="anterior eye row" id="ABBRID0EUVBG" xlink:type="simple">AER</abbrev> 1.72, <abbrev xmlns:xlink="http://www.w3.org/1999/xlink" xlink:title="posterior eye row" id="ABBRID0EXVBG" xlink:type="simple">PER</abbrev> 1.56, <abbrev xmlns:xlink="http://www.w3.org/1999/xlink" xlink:title="length of eye field" id="ABBRID0E1VBG" xlink:type="simple">EFL</abbrev> 1.40. Clypeus 0.13 high. Legs: I 4.85 (1.50, 0.86, 1.13, 0.80, 0.56); II 5.93 (1.25, 0.69, 0.85, 0.70, 0.44); III 4.73 (1.56, 0.80, 0.90, 1.00, 0.47); IV 4.40 (1.41, 0.59, 0.90, 1.00, 0.50).</p><p>Carapace dark brown (Fig. <xref ref-type="fig" rid="F14">14C</xref>). <italic>Chelicerae</italic> dark brown, m<italic>axillae</italic> brown with white tips, grey hairs on inner margins. <italic>Labium</italic> dark brown, light at tip with black hairs. <italic>Sternum</italic> greyish brown. Abdomen oval, greyish brown. Venter and spinnerets dark greyish. Legs I more robust and darker than others, which are yellow and black. Spination of leg I: femur d2-1-1; tibia p0-2-0, r0-2-0; metatarsus v2-0-2. Palp: tibia short, subequal to half the length of the cymbium. Tibial apophysis triangular and very short, about 1/5 the length of the tibia (Fig. <xref ref-type="fig" rid="F13">13B</xref>). Tegulum large, nearly rectangular. Embolus short, broad with bifurcate tip (Fig. <xref ref-type="fig" rid="F13">13D</xref>).</p><p>
                <bold>Female</bold> (one of paratypes) very similar to the male. Total length 6.00, <abbrev xmlns:xlink="http://www.w3.org/1999/xlink" xlink:title="carapace length" id="ABBRID0EXWBG" xlink:type="simple">CL</abbrev> 3.00, <abbrev xmlns:xlink="http://www.w3.org/1999/xlink" xlink:title="carapace width" id="ABBRID0E1WBG" xlink:type="simple">CW</abbrev> 2.10, <abbrev xmlns:xlink="http://www.w3.org/1999/xlink" xlink:title="abdomen length" id="ABBRID0E4WBG" xlink:type="simple">AL</abbrev> 3.00, <abbrev xmlns:xlink="http://www.w3.org/1999/xlink" xlink:title="abdomen width" id="ABBRID0EAXBG" xlink:type="simple">AW</abbrev> 1.76. Eye measurements: <abbrev xmlns:xlink="http://www.w3.org/1999/xlink" xlink:title="anterior median eyes" id="ABBRID0EDXBG" xlink:type="simple">AME</abbrev> 0.60, <abbrev xmlns:xlink="http://www.w3.org/1999/xlink" xlink:title="anterior lateral eyes" id="ABBRID0EGXBG" xlink:type="simple">ALE</abbrev> 0.40, <abbrev xmlns:xlink="http://www.w3.org/1999/xlink" xlink:title="posterior median eyes" id="ABBRID0EJXBG" xlink:type="simple">PME</abbrev> 0.09, <abbrev xmlns:xlink="http://www.w3.org/1999/xlink" xlink:title="posterior lateral eyes" id="ABBRID0EMXBG" xlink:type="simple">PLE</abbrev> 0.27, <abbrev xmlns:xlink="http://www.w3.org/1999/xlink" xlink:title="anterior eye row" id="ABBRID0EPXBG" xlink:type="simple">AER</abbrev> 2.00, <abbrev xmlns:xlink="http://www.w3.org/1999/xlink" xlink:title="posterior eye row" id="ABBRID0ESXBG" xlink:type="simple">PER</abbrev> 1.84, <abbrev xmlns:xlink="http://www.w3.org/1999/xlink" xlink:title="length of eye field" id="ABBRID0EVXBG" xlink:type="simple">EFL</abbrev> 1.60. Clypeus 0.20 high. Legs: I 4.96 (1.50, 1.00, 1.13, 0.80, 0.53); II 4.31 (1.41, 0.75, 0.90, 0.75, 0.50); III 5.62 (1.85, 0.94, 1.13, 1.00, 0.70); IV 5.38 (1.64, 0.71, 1.13, 1.20, 0.70).</p><fig id="F14" position="float" orientation="portrait"><label>Figure 14.</label><caption><p>
          <italic><tp:taxon-name><tp:taxon-name-part taxon-name-part-type="genus">Chinattus</tp:taxon-name-part> <tp:taxon-name-part taxon-name-part-type="species">wengnanensis</tp:taxon-name-part></tp:taxon-name></italic> sp. n., female paratype and male holotype. <bold>A</bold> epigyne, ventral <bold>B</bold> vulva, dorsal <bold>C</bold> male habitus, dorsal <bold>D</bold> female habitus, dorsal <bold>E</bold> female habitus, ventral. Scale bars equal for <bold>A</bold> and <bold>B</bold>; equal for <bold>D</bold> and <bold>E</bold>.</p></caption><graphic xmlns:xlink="http://www.w3.org/1999/xlink" xlink:href="zookeys-630-043-g014.jpg" position="float" orientation="portrait" xlink:type="simple" id="oo_110169.jpg"/></fig><p>Legs light brown. Spination of leg I: femur d2-1-1; tibia v2-2-2; metatarsus v2-0-2. Epigyne wider than long, with posterior projection and two pockets (Fig. <xref ref-type="fig" rid="F14">14A</xref>). Copulatory openings with two semicircular highly sclerotised lobes. Copulatory ducts broad, anteriorly broader, receptacles massive, slightly curved and closely spaced. Fertilisation ducts at the anterior part of the receptacles (Fig. <xref ref-type="fig" rid="F14">14B</xref>).</p></tp:treatment-sec><tp:treatment-sec sec-type="distribution" id="SECID0ELZBG"><title>Distribution.</title><p>Known from several localities in Xishuangbanna.</p></tp:treatment-sec><tp:treatment-sec><!--Section generated to contain objects referenced in tp:taxon-treatment.--><fig id="F43" position="float" orientation="portrait"><label>Figure 43.</label><caption><p>Four main collection localities in Xishuangbanna, Yunnan, China. <bold>1</bold> Mengla Town <bold>2</bold> Menglun Town <bold>3</bold> Mengyang Town <bold>4</bold> Menghai Town.</p></caption><graphic xmlns:xlink="http://www.w3.org/1999/xlink" xlink:href="zookeys-630-043-g043.jpg" position="float" orientation="portrait" xlink:type="simple" id="oo_110242.jpg"/></fig></tp:treatment-sec><ref-list><ref id="B11"><mixed-citation xmlns:xlink="http://www.w3.org/1999/xlink" xlink:type="simple">
          <person-group><name name-style="western"><surname>Prószyński</surname><given-names>J</given-names></name></person-group> (<year>1992</year>) <article-title><tp:taxon-name><tp:taxon-name-part taxon-name-part-type="family">Salticidae</tp:taxon-name-part></tp:taxon-name> (<tp:taxon-name><tp:taxon-name-part taxon-name-part-type="order">Araneae</tp:taxon-name-part></tp:taxon-name>) of the Old World and Pacific Islands in several US collections.</article-title> <source>Annales Zoologici, Warszawa</source> <volume>44</volume>: <fpage>87</fpage>–<lpage>163</lpage>.</mixed-citation></ref></ref-list></tp:taxon-treatment>
