# Supplementary material for: The jumping spiders from Xishuangbanna, Yunnan, China (Araneae, Salticidae)
Source: Zookeys. 2016 Nov 9;(630):43–104. doi: 10.3897/zookeys.630.8466 (PMC5126523; doi:10.3897/zookeys.630.8466)
Supplement: XML Treatment for Chinophrys mengyangensis [file zookeys.630.8466-treatment8.xml]

<!DOCTYPE tp:taxon-treatment
  PUBLIC "-//TaxonX//DTD Taxonomic Treatment Publishing DTD v0 20100105//EN" "tax-treatment-NSO.dtd">
<tp:taxon-treatment xmlns:tp="http://www.plazi.org/taxpub"><tp:treatment-meta><kwd-group><label>Taxon classification</label><kwd><named-content content-type="kingdom">Animalia</named-content></kwd><kwd><named-content content-type="order">Araneae</named-content></kwd><kwd><named-content content-type="family">Salticidae</named-content></kwd></kwd-group><mixed-citation publication-type="journal"><person-group><name><surname>Cao</surname><given-names>Qi</given-names></name><name><surname>Li</surname><given-names>Shuqiang</given-names></name><name><surname>Żabka</surname><given-names>Marek</given-names></name></person-group><article-title>The jumping spiders from Xishuangbanna, Yunnan, China (<tp:taxon-name><tp:taxon-name-part taxon-name-part-type="order">Araneae</tp:taxon-name-part></tp:taxon-name>, <tp:taxon-name><tp:taxon-name-part taxon-name-part-type="family">Salticidae</tp:taxon-name-part></tp:taxon-name>)</article-title><source>Zookeys</source><day>9</day><month>11</month><year>2016</year><volume>2016</volume><issue>630</issue><fpage>43</fpage><lpage>104</lpage><pub-id pub-id-type="doi">10.3897/zookeys.630.8466</pub-id></mixed-citation></tp:treatment-meta><tp:nomenclature><tp:taxon-name>
                <tp:taxon-name-part taxon-name-part-type="genus">Chinophrys</tp:taxon-name-part>
                <tp:taxon-name-part taxon-name-part-type="species">mengyangensis</tp:taxon-name-part>
                <object-id xmlns:xlink="http://www.w3.org/1999/xlink" content-type="zoobank" xlink:type="simple">http://zoobank.org/045A5227-44EB-4D6B-953E-DDEFB089A229</object-id>
              </tp:taxon-name><tp:taxon-authority>Cao &amp; Li</tp:taxon-authority><tp:taxon-status xmlns:xlink="http://www.w3.org/1999/xlink" xlink:type="simple">sp. n.</tp:taxon-status><xref ref-type="fig" rid="F15">Figs 15</xref><xref ref-type="fig" rid="F16">, 16</xref><xref ref-type="fig" rid="F43">, 43</xref><!--PageBreak--><!--PageBreak--><!--PageBreak--></tp:nomenclature><tp:treatment-sec sec-type="material" id="SECID0EQ2BG"><title>Type.</title><p>
                <bold>Holotype</bold> ♂: CHINA, Yunnan, Jinghong City, Mengyang Town, seasonal rainforest (<named-content xmlns:xlink="http://www.w3.org/1999/xlink" content-type="dwc:verbatimCoordinates" xlink:type="simple"><named-content content-type="geo-json" specific-use="{&#34;type&#34;:&#34;Point&#34;,&#34;coordinates&#34;:[100.875883,22.162750]}" id="NCID0E22BG" xlink:type="simple">22°09.765'N, 100°52.553'E</named-content></named-content>, 862 m), 22 July 2012, Q. Zhao &amp; Z. Chen leg. <bold>Paratypes</bold>: 1♂, same data as holotype; 1♀, CHINA, Yunnan, Mengla County, Menglun Town, 48 km landmark of Nature Reserve (<named-content xmlns:xlink="http://www.w3.org/1999/xlink" content-type="dwc:verbatimCoordinates" xlink:type="simple"><named-content content-type="geo-json" specific-use="{&#34;type&#34;:&#34;Point&#34;,&#34;coordinates&#34;:[101.160417,21.647550]}" id="NCID0EF3BG" xlink:type="simple">21°38.853'N, 101°09.625'E</named-content></named-content>, 1001 m), seasonal rainforest, 30 July 2012, Q. Zhao &amp; Z. Chen leg.; 1♂1♀, CHINA, Yunnan, Mengla County, Menglun Town, 48 km landmark in Nature Reserve (<named-content xmlns:xlink="http://www.w3.org/1999/xlink" content-type="dwc:verbatimCoordinates" xlink:type="simple"><named-content content-type="geo-json" specific-use="{&#34;type&#34;:&#34;Point&#34;,&#34;coordinates&#34;:[101.329133,21.978400]}" id="NCID0EN3BG" xlink:type="simple">21°58.704'N, 101°19.748'E</named-content></named-content>, 1088 m), seasonal rainforest, 12 August 2011, Q. Zhao &amp; Z. Chen leg.</p></tp:treatment-sec><tp:treatment-sec sec-type="etymology" id="SECID0ES3BG"><title>Etymology.</title><p>The species name is derived from the name of type locality; adjective.</p></tp:treatment-sec><tp:treatment-sec sec-type="diagnosis" id="SECID0EX3BG"><title>Diagnosis.</title><p>Similar to <italic><tp:taxon-name><tp:taxon-name-part taxon-name-part-type="genus">Chinophrys</tp:taxon-name-part> <tp:taxon-name-part taxon-name-part-type="species">liujiapingensis</tp:taxon-name-part></tp:taxon-name></italic> (Yang &amp; Tang, 1997) (cf. <xref ref-type="bibr" rid="B17">Yang and Tang 1997</xref>: figs 6–10) in having a similar tegulum (Fig. <xref ref-type="fig" rid="F15">15D</xref>), but the embolus base is much wider. Compared to <italic><tp:taxon-name><tp:taxon-name-part taxon-name-part-type="genus">Chinophrys</tp:taxon-name-part> <tp:taxon-name-part taxon-name-part-type="species">pengi</tp:taxon-name-part></tp:taxon-name></italic> (<xref ref-type="bibr" rid="B23">Zhang and Maddison 2012</xref>: figs 1–9), the tibial apophysis is located retrolaterally vs. dorso-retrolaterally. The epigyne of the new species resembles that of <italic><tp:taxon-name><tp:taxon-name-part taxon-name-part-type="genus">Chinophrys</tp:taxon-name-part> <tp:taxon-name-part taxon-name-part-type="species">pengi</tp:taxon-name-part></tp:taxon-name></italic>, but the copulatory openings are different (the copulatory openings of the new species have fewer coils than in <italic><tp:taxon-name><tp:taxon-name-part taxon-name-part-type="genus">Chinophrys</tp:taxon-name-part> <tp:taxon-name-part taxon-name-part-type="species">pengi</tp:taxon-name-part></tp:taxon-name></italic>) (Fig. <xref ref-type="fig" rid="F16">16A</xref>), and the receptacles lack spherical terminals vs. have spherical terminals in <italic><tp:taxon-name><tp:taxon-name-part taxon-name-part-type="genus">Chinophrys</tp:taxon-name-part> <tp:taxon-name-part taxon-name-part-type="species">pengi</tp:taxon-name-part></tp:taxon-name></italic> (Fig. <xref ref-type="fig" rid="F16">16B</xref>).</p><fig id="F15" position="float" orientation="portrait"><label>Figure 15.</label><caption><p>Palp of <italic><tp:taxon-name><tp:taxon-name-part taxon-name-part-type="genus">Chinophrys</tp:taxon-name-part> <tp:taxon-name-part taxon-name-part-type="species">mengyangensis</tp:taxon-name-part></tp:taxon-name></italic> sp. n., male holotype. <bold>A</bold> prolateral <bold>B</bold> retrolateral <bold>C</bold> ventral <bold>D</bold> bulb, ventral. Scale bar equal for <bold>A–C</bold>.</p></caption><graphic xmlns:xlink="http://www.w3.org/1999/xlink" xlink:href="zookeys-630-043-g015.jpg" position="float" orientation="portrait" xlink:type="simple" id="oo_110170.jpg"/></fig><fig id="F16" position="float" orientation="portrait"><label>Figure 16.</label><caption><p>
          <italic><tp:taxon-name><tp:taxon-name-part taxon-name-part-type="genus">Chinophrys</tp:taxon-name-part> <tp:taxon-name-part taxon-name-part-type="species">mengyangensis</tp:taxon-name-part></tp:taxon-name></italic> sp. n., female paratype and male holotype. <bold>A</bold> epigyne, ventral <bold>B</bold> vulva, dorsal <bold>C</bold> male habitus, dorsal <bold>D</bold> female habitus, dorsal <bold>E</bold> female habitus, ventral. Scale bars equal for <bold>A</bold> and <bold>B</bold>; equal for <bold>D</bold> and <bold>E</bold>.</p></caption><graphic xmlns:xlink="http://www.w3.org/1999/xlink" xlink:href="zookeys-630-043-g016.jpg" position="float" orientation="portrait" xlink:type="simple" id="oo_110173.jpg"/></fig></tp:treatment-sec><tp:treatment-sec sec-type="description" id="SECID0EOBAI"><title>Description.</title><p>
                <bold>Male</bold> (holotype). Total length 4.80, <abbrev xmlns:xlink="http://www.w3.org/1999/xlink" xlink:title="carapace length" id="ABBRID0EWBAI" xlink:type="simple">CL</abbrev> 2.25, <abbrev xmlns:xlink="http://www.w3.org/1999/xlink" xlink:title="carapace width" id="ABBRID0EZBAI" xlink:type="simple">CW</abbrev> 1.75, <abbrev xmlns:xlink="http://www.w3.org/1999/xlink" xlink:title="abdomen length" id="ABBRID0E3BAI" xlink:type="simple">AL</abbrev> 2.55, <abbrev xmlns:xlink="http://www.w3.org/1999/xlink" xlink:title="abdomen width" id="ABBRID0E6BAI" xlink:type="simple">AW</abbrev> 1.60. Eye measurements: <abbrev xmlns:xlink="http://www.w3.org/1999/xlink" xlink:title="anterior median eyes" id="ABBRID0ECCAI" xlink:type="simple">AME</abbrev> 0.48, <abbrev xmlns:xlink="http://www.w3.org/1999/xlink" xlink:title="anterior lateral eyes" id="ABBRID0EFCAI" xlink:type="simple">ALE</abbrev> 0.31, <abbrev xmlns:xlink="http://www.w3.org/1999/xlink" xlink:title="posterior median eyes" id="ABBRID0EICAI" xlink:type="simple">PME</abbrev> 0.05, <abbrev xmlns:xlink="http://www.w3.org/1999/xlink" xlink:title="posterior lateral eyes" id="ABBRID0ELCAI" xlink:type="simple">PLE</abbrev> 0.29, <abbrev xmlns:xlink="http://www.w3.org/1999/xlink" xlink:title="anterior eye row" id="ABBRID0EOCAI" xlink:type="simple">AER</abbrev> 1.62, <abbrev xmlns:xlink="http://www.w3.org/1999/xlink" xlink:title="posterior eye row" id="ABBRID0ERCAI" xlink:type="simple">PER</abbrev> 1.70, <abbrev xmlns:xlink="http://www.w3.org/1999/xlink" xlink:title="length of eye field" id="ABBRID0EUCAI" xlink:type="simple">EFL</abbrev> 1.44. Clypeus 0.10 high. Legs: I 4.40 (1.45, 0.70, 1.05, 0.70, 0.50); II 3.95 (1.30, 0.65, 0.80, 0.70, 0.50); III 4.60 (1.40, 0.50, 1.00, 1.00, 0.70); IV 4.85 (1.40, 0.60, 1.00, 1.10, 0.75).</p><p>Carapace dark brown, tegument iridescent with a few sparse colourless setae (Fig. <xref ref-type="fig" rid="F16">16C</xref>). Chelicerae, <italic>maxillae</italic> and labium greyish brown with white tips. Sternum greyish yellow. Abdomen oval and greyish brown. Venter and spinnerets grey. Legs light brown. Spination of leg I: femur d5-1-1; patella p0-1-0; tibia v2-2-2, p1-0-1, r1-0-1; metatarsus v2-0-2, p1-0-1 r1-0-1. Palp: tibia short, about 1/3 the length of the cymbium. Tibial apophysis straight, rod-like and subequal to the length of the tibia (Fig. <xref ref-type="fig" rid="F15">15B</xref>). Cymbium with long, dark brown bristles. Tegulum twice as long as wide. Seminal duct broad and coiled. Embolus a narrow helix (Fig. <xref ref-type="fig" rid="F15">15C</xref>).</p><!--PageBreak--><!--PageBreak--><!--PageBreak--><p>
                <bold>Female</bold> (one of paratypes). Total length 4.73, <abbrev xmlns:xlink="http://www.w3.org/1999/xlink" xlink:title="carapace length" id="ABBRID0EODAI" xlink:type="simple">CL</abbrev> 2.30, <abbrev xmlns:xlink="http://www.w3.org/1999/xlink" xlink:title="carapace width" id="ABBRID0ERDAI" xlink:type="simple">CW</abbrev> 2.03, <abbrev xmlns:xlink="http://www.w3.org/1999/xlink" xlink:title="abdomen length" id="ABBRID0EUDAI" xlink:type="simple">AL</abbrev> 2.43, <abbrev xmlns:xlink="http://www.w3.org/1999/xlink" xlink:title="abdomen width" id="ABBRID0EXDAI" xlink:type="simple">AW</abbrev> 1.94. Eye measurements: <abbrev xmlns:xlink="http://www.w3.org/1999/xlink" xlink:title="anterior median eyes" id="ABBRID0E1DAI" xlink:type="simple">AME</abbrev> 0.60, <abbrev xmlns:xlink="http://www.w3.org/1999/xlink" xlink:title="anterior lateral eyes" id="ABBRID0E4DAI" xlink:type="simple">ALE</abbrev> 0.33, <abbrev xmlns:xlink="http://www.w3.org/1999/xlink" xlink:title="posterior median eyes" id="ABBRID0EAEAI" xlink:type="simple">PME</abbrev> 0.03, <abbrev xmlns:xlink="http://www.w3.org/1999/xlink" xlink:title="posterior lateral eyes" id="ABBRID0EDEAI" xlink:type="simple">PLE</abbrev> 0.29, <abbrev xmlns:xlink="http://www.w3.org/1999/xlink" xlink:title="anterior eye row" id="ABBRID0EGEAI" xlink:type="simple">AER</abbrev> 1.79, <abbrev xmlns:xlink="http://www.w3.org/1999/xlink" xlink:title="posterior eye row" id="ABBRID0EJEAI" xlink:type="simple">PER</abbrev> 1.81, <abbrev xmlns:xlink="http://www.w3.org/1999/xlink" xlink:title="length of eye field" id="ABBRID0EMEAI" xlink:type="simple">EFL</abbrev> 1.44. Clypeus 0.10 high. Legs: I 4.24 (1.39, 0.75, 0.90, 0.75, 0.45); II 4.04 (1.38, 0.70, 0.85, 0.66, 0.45); III 4.93(1.60, 0.80, 0.93, 1.05, 0.55); IV 5.32 (1.56, 0.75, 1.13, 1.25, 0.63).</p><p>Abdomen dark brown. Legs grey. Other characters similar to those of male. Epigyne: Copulatory ducts stout, receptacles kidney-shaped, with anteriorly bent translucent ducts (Fig. <xref ref-type="fig" rid="F16">16B</xref>). Fertilisation ducts located at the anterior part of the receptacles (Fig. <xref ref-type="fig" rid="F16">16B</xref>).</p></tp:treatment-sec><tp:treatment-sec sec-type="distribution" id="SECID0EZEAI"><title>Distribution.</title><p>Known from several localities in Xishuangbanna.</p></tp:treatment-sec><tp:treatment-sec><!--Section generated to contain objects referenced in tp:taxon-treatment.--><fig id="F43" position="float" orientation="portrait"><label>Figure 43.</label><caption><p>Four main collection localities in Xishuangbanna, Yunnan, China. <bold>1</bold> Mengla Town <bold>2</bold> Menglun Town <bold>3</bold> Mengyang Town <bold>4</bold> Menghai Town.</p></caption><graphic xmlns:xlink="http://www.w3.org/1999/xlink" xlink:href="zookeys-630-043-g043.jpg" position="float" orientation="portrait" xlink:type="simple" id="oo_110242.jpg"/></fig></tp:treatment-sec><ref-list><ref id="B17"><mixed-citation xmlns:xlink="http://www.w3.org/1999/xlink" xlink:type="simple">
          <person-group><name name-style="western"><surname>Yang</surname><given-names>YT</given-names></name><name name-style="western"><surname>Tang</surname><given-names>YQ</given-names></name></person-group> (<year>1997</year>) <article-title>Two new species of the family <tp:taxon-name><tp:taxon-name-part taxon-name-part-type="family">Salticidae</tp:taxon-name-part></tp:taxon-name> from China (<tp:taxon-name><tp:taxon-name-part taxon-name-part-type="order">Araneae</tp:taxon-name-part></tp:taxon-name>).</article-title> <source>Journal of Lanzhou University (Natural Sciences)</source> <volume>33</volume>: <fpage>93</fpage>–<lpage>96</lpage>.</mixed-citation></ref><ref id="B23"><mixed-citation xmlns:xlink="http://www.w3.org/1999/xlink" xlink:type="simple">
          <person-group><name name-style="western"><surname>Zhang</surname><given-names>JX</given-names></name><name name-style="western"><surname>Maddison</surname><given-names>WP</given-names></name></person-group> (<year>2012</year>) <article-title>New euophryine jumping spiders from Southeast Asia and Africa (<tp:taxon-name><tp:taxon-name-part taxon-name-part-type="order">Araneae</tp:taxon-name-part></tp:taxon-name>: <tp:taxon-name><tp:taxon-name-part taxon-name-part-type="family">Salticidae</tp:taxon-name-part></tp:taxon-name>: <tp:taxon-name><tp:taxon-name-part taxon-name-part-type="subfamily">Euophryinae</tp:taxon-name-part></tp:taxon-name>).</article-title> <source>Zootaxa</source> <volume>3581</volume>: <fpage>53</fpage>–<lpage>80</lpage>.</mixed-citation></ref></ref-list></tp:taxon-treatment>
