# Supplementary material for: The jumping spiders from Xishuangbanna, Yunnan, China (Araneae, Salticidae)
Source: Zookeys. 2016 Nov 9;(630):43–104. doi: 10.3897/zookeys.630.8466 (PMC5126523; doi:10.3897/zookeys.630.8466)
Supplement: XML Treatment for Cocalus menglaensis [file zookeys.630.8466-treatment9.xml]

<!DOCTYPE tp:taxon-treatment
  PUBLIC "-//TaxonX//DTD Taxonomic Treatment Publishing DTD v0 20100105//EN" "tax-treatment-NSO.dtd">
<tp:taxon-treatment xmlns:tp="http://www.plazi.org/taxpub"><tp:treatment-meta><kwd-group><label>Taxon classification</label><kwd><named-content content-type="kingdom">Animalia</named-content></kwd><kwd><named-content content-type="order">Araneae</named-content></kwd><kwd><named-content content-type="family">Salticidae</named-content></kwd></kwd-group><mixed-citation publication-type="journal"><person-group><name><surname>Cao</surname><given-names>Qi</given-names></name><name><surname>Li</surname><given-names>Shuqiang</given-names></name><name><surname>Żabka</surname><given-names>Marek</given-names></name></person-group><article-title>The jumping spiders from Xishuangbanna, Yunnan, China (<tp:taxon-name><tp:taxon-name-part taxon-name-part-type="order">Araneae</tp:taxon-name-part></tp:taxon-name>, <tp:taxon-name><tp:taxon-name-part taxon-name-part-type="family">Salticidae</tp:taxon-name-part></tp:taxon-name>)</article-title><source>Zookeys</source><day>9</day><month>11</month><year>2016</year><volume>2016</volume><issue>630</issue><fpage>43</fpage><lpage>104</lpage><pub-id pub-id-type="doi">10.3897/zookeys.630.8466</pub-id></mixed-citation></tp:treatment-meta><tp:nomenclature><tp:taxon-name>
                <tp:taxon-name-part taxon-name-part-type="genus">Cocalus</tp:taxon-name-part>
                <tp:taxon-name-part taxon-name-part-type="species">menglaensis</tp:taxon-name-part>
                <object-id xmlns:xlink="http://www.w3.org/1999/xlink" content-type="zoobank" xlink:type="simple">http://zoobank.org/A97C770D-4BF5-49DF-947E-F24ED92C29FE</object-id>
              </tp:taxon-name><tp:taxon-authority>Cao &amp; Li</tp:taxon-authority><tp:taxon-status xmlns:xlink="http://www.w3.org/1999/xlink" xlink:type="simple">sp. n.</tp:taxon-status><xref ref-type="fig" rid="F17">Figs 17</xref><xref ref-type="fig" rid="F18">, 18</xref><xref ref-type="fig" rid="F43">, 43</xref></tp:nomenclature><tp:treatment-sec sec-type="material" id="SECID0E2GAI"><title>Type.</title><p>
                <bold>Holotype</bold> ♂: CHINA, Yunnan, Mengla County, Xiaolongha Village, Xishuangbanna Nature Reserve, Biological diversity corridor (<named-content xmlns:xlink="http://www.w3.org/1999/xlink" content-type="dwc:verbatimCoordinates" xlink:type="simple"><named-content content-type="geo-json" specific-use="{&#34;type&#34;:&#34;Point&#34;,&#34;coordinates&#34;:[101.616700,21.405500]}" id="NCID0EGHAI" xlink:type="simple">21°24.330'N, 101°37.002'E</named-content></named-content>, 801 m), secondary forest, 30 June 2012, Q. Zhao &amp; Z. Chen leg. <bold>Paratypes</bold>: 1♀, CHINA, Yunnan, Mengla County, Xiaolongha Village, Xishuangbanna Nature Reserve, Biological Diversity Corridor (<named-content xmlns:xlink="http://www.w3.org/1999/xlink" content-type="dwc:verbatimCoordinates" xlink:type="simple"><named-content content-type="geo-json" specific-use="{&#34;type&#34;:&#34;Point&#34;,&#34;coordinates&#34;:[101.621667,21.404417]}" id="NCID0EQHAI" xlink:type="simple">21°24.265'N, 101°37.300'E</named-content></named-content>, 653 m), seasonal rainforest, 27 June 2012, Q. Zhao &amp; Z. Chen leg.; 1♀, CHINA, Yunnan, Mengla County, Menglun Town, 48 km landmark in Nature Reserve (<named-content xmlns:xlink="http://www.w3.org/1999/xlink" content-type="dwc:verbatimCoordinates" xlink:type="simple"><named-content content-type="geo-json" specific-use="{&#34;type&#34;:&#34;Point&#34;,&#34;coordinates&#34;:[101.329133,21.978400]}" id="NCID0EYHAI" xlink:type="simple">21°58.704'N, 101°19.748'E</named-content></named-content>, 1088 m), seasonal rainforest, 12 August 2011, Q. Zhao &amp; Z. Chen leg.</p></tp:treatment-sec><tp:treatment-sec sec-type="etymology" id="SECID0E4HAI"><title>Etymology.</title><p>The species name is derived from the name of the type locality; adjective.</p></tp:treatment-sec><tp:treatment-sec sec-type="diagnosis" id="SECID0ECIAI"><title>Diagnosis.</title><p>Similar to <italic><tp:taxon-name><tp:taxon-name-part taxon-name-part-type="genus">Cocalus</tp:taxon-name-part> <tp:taxon-name-part taxon-name-part-type="species">gibbosus</tp:taxon-name-part></tp:taxon-name></italic> Wanless, 1981 (see <xref ref-type="bibr" rid="B14">Wanless 1981</xref>: fig. 4A–D) by the shape of tegulum and embolus (Fig. <xref ref-type="fig" rid="F17">17C–D</xref>), but different in the shape of <abbrev xmlns:xlink="http://www.w3.org/1999/xlink" xlink:title="retrolateral tibial apophysis" id="ABBRID0E1IAI" xlink:type="simple">RTA</abbrev>. Female copulatory openings (Fig. <xref ref-type="fig" rid="F18">18A</xref>) resemble <italic><tp:taxon-name><tp:taxon-name-part taxon-name-part-type="genus">Cocalus</tp:taxon-name-part> <tp:taxon-name-part taxon-name-part-type="species">murinus</tp:taxon-name-part></tp:taxon-name></italic> Simon, 1899 (see Wanless, 1981: 256, fig. 3A–E), but the epigynal plate has two rectangular and strongly sclerotised posterior projections (Fig. <xref ref-type="fig" rid="F18">18A</xref>)</p><fig id="F17" position="float" orientation="portrait"><label>Figure 17.</label><caption><p>Palp of <italic><tp:taxon-name><tp:taxon-name-part taxon-name-part-type="genus">Cocalus</tp:taxon-name-part> <tp:taxon-name-part taxon-name-part-type="species">menglaensis</tp:taxon-name-part></tp:taxon-name></italic> sp. n., male holotype. <bold>A</bold> prolateral <bold>B</bold> retrolateral <bold>C</bold> ventral <bold>D</bold> bulb, ventral. Scale bar equal for <bold>A–C</bold>.</p></caption><graphic xmlns:xlink="http://www.w3.org/1999/xlink" xlink:href="zookeys-630-043-g017.jpg" position="float" orientation="portrait" xlink:type="simple" id="oo_110175.jpg"/></fig><fig id="F18" position="float" orientation="portrait"><label>Figure 18.</label><caption><p>
          <italic><tp:taxon-name><tp:taxon-name-part taxon-name-part-type="genus">Cocalus</tp:taxon-name-part> <tp:taxon-name-part taxon-name-part-type="species">menglaensis</tp:taxon-name-part></tp:taxon-name></italic> sp. n., female paratype and male holotype. <bold>A</bold> epigyne, ventral <bold>B</bold> vulva, dorsal <bold>C</bold> male habitus, dorsal <bold>D</bold> female habitus, dorsal <bold>E</bold> female habitus, ventral. Scale bars equal for <bold>A</bold> and <bold>B</bold>; equal for <bold>D</bold> and <bold>E</bold>.</p></caption><graphic xmlns:xlink="http://www.w3.org/1999/xlink" xlink:href="zookeys-630-043-g018.jpg" position="float" orientation="portrait" xlink:type="simple" id="oo_110177.jpg"/></fig></tp:treatment-sec><tp:treatment-sec sec-type="description" id="SECID0EZLAI"><title>Description.</title><p>
                <bold>Male</bold> (holotype). Total length 8.75, <abbrev xmlns:xlink="http://www.w3.org/1999/xlink" xlink:title="carapace length" id="ABBRID0EBMAI" xlink:type="simple">CL</abbrev> 3.75, <abbrev xmlns:xlink="http://www.w3.org/1999/xlink" xlink:title="carapace width" id="ABBRID0EEMAI" xlink:type="simple">CW</abbrev> 2.25, <abbrev xmlns:xlink="http://www.w3.org/1999/xlink" xlink:title="abdomen length" id="ABBRID0EHMAI" xlink:type="simple">AL</abbrev> 5.00, <abbrev xmlns:xlink="http://www.w3.org/1999/xlink" xlink:title="abdomen width" id="ABBRID0EKMAI" xlink:type="simple">AW</abbrev> 1.50. Eye measurements: <abbrev xmlns:xlink="http://www.w3.org/1999/xlink" xlink:title="anterior median eyes" id="ABBRID0ENMAI" xlink:type="simple">AME</abbrev> 0.60, <abbrev xmlns:xlink="http://www.w3.org/1999/xlink" xlink:title="anterior lateral eyes" id="ABBRID0EQMAI" xlink:type="simple">ALE</abbrev> 0.25, <abbrev xmlns:xlink="http://www.w3.org/1999/xlink" xlink:title="posterior median eyes" id="ABBRID0ETMAI" xlink:type="simple">PME</abbrev> 0.22, <abbrev xmlns:xlink="http://www.w3.org/1999/xlink" xlink:title="posterior lateral eyes" id="ABBRID0EWMAI" xlink:type="simple">PLE</abbrev> 0.26, <abbrev xmlns:xlink="http://www.w3.org/1999/xlink" xlink:title="anterior eye row" id="ABBRID0EZMAI" xlink:type="simple">AER</abbrev> 1.86, <abbrev xmlns:xlink="http://www.w3.org/1999/xlink" xlink:title="posterior eye row" id="ABBRID0E3MAI" xlink:type="simple">PER</abbrev> 2.00, <abbrev xmlns:xlink="http://www.w3.org/1999/xlink" xlink:title="length of eye field" id="ABBRID0E6MAI" xlink:type="simple">EFL</abbrev> 1.74. Clypeus 0.31 high. Legs: I 8.10 (2.10, 1.25, 2.00, 1.75, 1.00); II 6.80 (2.00, 1.00, 1.50, 1.50, 0.80); III 7.27 (1.95, 1.20, 1.75, 1.57, 0.80); IV 8.95 (2.50, 1.15, 2.00, 2.20, 1.10).</p><p>Carapace dark brown with short recumbent and white setae (Fig. <xref ref-type="fig" rid="F18">18C</xref>). <italic>Eyes</italic> surrounded with black except <abbrev xmlns:xlink="http://www.w3.org/1999/xlink" xlink:title="anterior median eyes" id="ABBRID0EKNAI" xlink:type="simple">AME</abbrev>. Clypeus covered with dark grey hairs. <italic>Chelicerae</italic> dark brown, sparsely covered with fine black hairs. <italic>Maxillae</italic> brownish with dull white tips and dark grey hairs on inner margins. <italic>Labium</italic> dark brown, tip dull white. <italic>Sternum</italic> grey-brown, with few black hairs. Abdomen dorsally orange-brown to greyish brown, clothed in short recumbent white hairs. Venter dark greyish. Spinnerets dark brown. Legs generally amber. Spination of leg I: femur d4-1-1; patella p0-1-0; tibia v2-0-2, p1-1-1, r1-1-1; metatarsus v0-2-0, p0-1-0 r0-1-0 d2-1-2. Palp: densely covered by hairs. Cymbium with posterior triangular extension prolaterally (Fig. <xref ref-type="fig" rid="F17">17C</xref>). Tegulum ovoid, with tegular furrow and dark peripheral seminal duct. Embolus stout, bending ventrally (Fig. <xref ref-type="fig" rid="F17">17C</xref>).</p><p>
                <bold>Female</bold> (one of the paratypes). Total length 10.67, PL 4.00, PW 2.67, OL 6.67, OW 2.19. Eye measurements: <abbrev xmlns:xlink="http://www.w3.org/1999/xlink" xlink:title="anterior median eyes" id="ABBRID0EBOAI" xlink:type="simple">AME</abbrev> 0.60, <abbrev xmlns:xlink="http://www.w3.org/1999/xlink" xlink:title="anterior lateral eyes" id="ABBRID0EEOAI" xlink:type="simple">ALE</abbrev> 0.30, <abbrev xmlns:xlink="http://www.w3.org/1999/xlink" xlink:title="posterior median eyes" id="ABBRID0EHOAI" xlink:type="simple">PME</abbrev> 0.25, <abbrev xmlns:xlink="http://www.w3.org/1999/xlink" xlink:title="posterior lateral eyes" id="ABBRID0EKOAI" xlink:type="simple">PLE</abbrev> 0.35, <abbrev xmlns:xlink="http://www.w3.org/1999/xlink" xlink:title="anterior eye row" id="ABBRID0ENOAI" xlink:type="simple">AER</abbrev> 2.00, <abbrev xmlns:xlink="http://www.w3.org/1999/xlink" xlink:title="posterior eye row" id="ABBRID0EQOAI" xlink:type="simple">PER</abbrev> 2.45, <abbrev xmlns:xlink="http://www.w3.org/1999/xlink" xlink:title="length of eye field" id="ABBRID0ETOAI" xlink:type="simple">EFL</abbrev> 1.74. Clypeus 0.20 high. Legs: I 8.08 (2.23, 1.53, 2.05, 1.47, 0.80); II 7.10 (2.00, 1.36, 1.74, 1.25, 0.75); III 7.27 (2.10, 1.20, 1.66, 1.41, 0.90); IV 9.91 (2.66, 1.40, 2.25, 2.40, 1.20).</p><p>Abdomen dorsally greyish. Spination of leg I: femur d4-1-1; patella p0-1-0, r0-1-0; tibia v2-2-2, p1-0-1, r1-0-1, d1-1-1; metatarsus v0-2-0, d2-0-2. Other characters similar to those of male. Epigyne: dark amber clothed in creamy hairs. Epigyne with two rectangular and strongly sclerotised posterior projections (Fig. <xref ref-type="fig" rid="F18">18A</xref>). Receptacles massive and phaseoliform, fertilisation ducts located at the posterior part of the receptacles (Fig. <xref ref-type="fig" rid="F18">18B</xref>).</p></tp:treatment-sec><tp:treatment-sec sec-type="distribution" id="SECID0EAPAI"><title>Distribution.</title><p>Known from several localities in Xishuangbanna.</p></tp:treatment-sec><tp:treatment-sec><!--Section generated to contain objects referenced in tp:taxon-treatment.--><fig id="F43" position="float" orientation="portrait"><label>Figure 43.</label><caption><p>Four main collection localities in Xishuangbanna, Yunnan, China. <bold>1</bold> Mengla Town <bold>2</bold> Menglun Town <bold>3</bold> Mengyang Town <bold>4</bold> Menghai Town.</p></caption><graphic xmlns:xlink="http://www.w3.org/1999/xlink" xlink:href="zookeys-630-043-g043.jpg" position="float" orientation="portrait" xlink:type="simple" id="oo_110242.jpg"/></fig></tp:treatment-sec><ref-list><ref id="B14"><mixed-citation xmlns:xlink="http://www.w3.org/1999/xlink" xlink:type="simple">
          <person-group><name name-style="western"><surname>Wanless</surname><given-names>FR</given-names></name></person-group> (<year>1981</year>) <article-title>A revision of the spider genus <italic><tp:taxon-name><tp:taxon-name-part taxon-name-part-type="genus">Cocalus</tp:taxon-name-part></tp:taxon-name></italic> (<tp:taxon-name><tp:taxon-name-part taxon-name-part-type="order">Araneae</tp:taxon-name-part></tp:taxon-name>: <tp:taxon-name><tp:taxon-name-part taxon-name-part-type="family">Salticidae</tp:taxon-name-part></tp:taxon-name>).</article-title> <source>Bulletin of the British Museum of Natural History (Zool.)</source> <volume>41</volume>: <fpage>253</fpage>–<lpage>261</lpage>.</mixed-citation></ref></ref-list></tp:taxon-treatment>
