# Supplementary material for: The jumping spiders from Xishuangbanna, Yunnan, China (Araneae, Salticidae)
Source: Zookeys. 2016 Nov 9;(630):43–104. doi: 10.3897/zookeys.630.8466 (PMC5126523; doi:10.3897/zookeys.630.8466)
Supplement: XML Treatment for Cosmophasis xiaolonghaensis [file zookeys.630.8466-treatment10.xml]

<!DOCTYPE tp:taxon-treatment
  PUBLIC "-//TaxonX//DTD Taxonomic Treatment Publishing DTD v0 20100105//EN" "tax-treatment-NSO.dtd">
<tp:taxon-treatment xmlns:tp="http://www.plazi.org/taxpub"><tp:treatment-meta><kwd-group><label>Taxon classification</label><kwd><named-content content-type="kingdom">Animalia</named-content></kwd><kwd><named-content content-type="order">Araneae</named-content></kwd><kwd><named-content content-type="family">Salticidae</named-content></kwd></kwd-group><mixed-citation publication-type="journal"><person-group><name><surname>Cao</surname><given-names>Qi</given-names></name><name><surname>Li</surname><given-names>Shuqiang</given-names></name><name><surname>Żabka</surname><given-names>Marek</given-names></name></person-group><article-title>The jumping spiders from Xishuangbanna, Yunnan, China (<tp:taxon-name><tp:taxon-name-part taxon-name-part-type="order">Araneae</tp:taxon-name-part></tp:taxon-name>, <tp:taxon-name><tp:taxon-name-part taxon-name-part-type="family">Salticidae</tp:taxon-name-part></tp:taxon-name>)</article-title><source>Zookeys</source><day>9</day><month>11</month><year>2016</year><volume>2016</volume><issue>630</issue><fpage>43</fpage><lpage>104</lpage><pub-id pub-id-type="doi">10.3897/zookeys.630.8466</pub-id></mixed-citation></tp:treatment-meta><tp:nomenclature><tp:taxon-name>
                <tp:taxon-name-part taxon-name-part-type="genus">Cosmophasis</tp:taxon-name-part>
                <tp:taxon-name-part taxon-name-part-type="species">xiaolonghaensis</tp:taxon-name-part>
                <object-id xmlns:xlink="http://www.w3.org/1999/xlink" content-type="zoobank" xlink:type="simple">http://zoobank.org/D0DE08D5-D373-49A7-A206-5CA130E41DE9</object-id>
              </tp:taxon-name><tp:taxon-authority>Cao &amp; Li</tp:taxon-authority><tp:taxon-status xmlns:xlink="http://www.w3.org/1999/xlink" xlink:type="simple">sp. n.</tp:taxon-status><xref ref-type="fig" rid="F19">Figs 19</xref><xref ref-type="fig" rid="F20">, 20</xref><xref ref-type="fig" rid="F43">, 43</xref><!--PageBreak--><!--PageBreak--><!--PageBreak--></tp:nomenclature><tp:treatment-sec sec-type="material" id="SECID0EFRAI"><title>Type.</title><p>
                <bold>Holotype</bold> ♂: CHINA, Yunnan, Mengla County, Xiaolongha Village, Xishuangbanna Nature Reserve: Biological diversity corridor (<named-content xmlns:xlink="http://www.w3.org/1999/xlink" content-type="dwc:verbatimCoordinates" xlink:type="simple"><named-content content-type="geo-json" specific-use="{&#34;type&#34;:&#34;Point&#34;,&#34;coordinates&#34;:[101.631333,21.413300]}" id="NCID0EQRAI" xlink:type="simple">21°24.798'N, 101°37.880'E</named-content></named-content>, 693 m), seasonal rainforest, 28 June 2012, Q. Zhao &amp; Z. Chen leg. <bold>Paratypes</bold>: 1♂1♀, same data as holotype; 1♀, CHINA, Yunnan, Mengla County, Xiaolongha Village, Xishuangbanna Nature Reserve: Biological diversity corridor (<named-content xmlns:xlink="http://www.w3.org/1999/xlink" content-type="dwc:verbatimCoordinates" xlink:type="simple"><named-content content-type="geo-json" specific-use="{&#34;type&#34;:&#34;Point&#34;,&#34;coordinates&#34;:[101.604367,21.403833]}" id="NCID0E1RAI" xlink:type="simple">21°24.230'N, 101°36.262'E</named-content></named-content>, 715 m), seasonal rainforest, 4 June 2012, Q. Zhao &amp; Z. Chen leg.</p></tp:treatment-sec><tp:treatment-sec sec-type="etymology" id="SECID0E6RAI"><title>Etymology.</title><p>The species name is derived from the name of the type locality; adjective.</p></tp:treatment-sec><tp:treatment-sec sec-type="diagnosis" id="SECID0EESAI"><title>Diagnosis.</title><p>Similar to <italic><tp:taxon-name><tp:taxon-name-part taxon-name-part-type="genus">Cosmophasis</tp:taxon-name-part> <tp:taxon-name-part taxon-name-part-type="species">courti</tp:taxon-name-part></tp:taxon-name></italic> Żabka &amp; Waldock, 2012 (<xref ref-type="bibr" rid="B22">Żabka and Waldock 2012</xref>: figs 52A–H, 53A–D), but tibia is subequal to cymbium (Fig. <xref ref-type="fig" rid="F19">19A–B</xref>) vs. twice as long in <italic><tp:taxon-name><tp:taxon-name-part taxon-name-part-type="genus">Cosmophasis</tp:taxon-name-part> <tp:taxon-name-part taxon-name-part-type="species">courti</tp:taxon-name-part></tp:taxon-name></italic>, <abbrev xmlns:xlink="http://www.w3.org/1999/xlink" xlink:title="retrolateral tibial apophysis" id="ABBRID0EGTAI" xlink:type="simple">RTA</abbrev> with one small apical hook (Fig. <xref ref-type="fig" rid="F19">19B</xref>), lacking in <italic><tp:taxon-name><tp:taxon-name-part taxon-name-part-type="genus">Cosmophasis</tp:taxon-name-part> <tp:taxon-name-part taxon-name-part-type="species">courti</tp:taxon-name-part></tp:taxon-name></italic>. Copulatory openings widely separated (Fig. <xref ref-type="fig" rid="F20">20A</xref>), about three diameters vs. only 1/4 the diameter of a copulatory opening.</p><fig id="F19" position="float" orientation="portrait"><label>Figure 19.</label><caption><p>Palp of <italic><tp:taxon-name><tp:taxon-name-part taxon-name-part-type="genus">Cosmophasis</tp:taxon-name-part> <tp:taxon-name-part taxon-name-part-type="species">xiaolonghaensis</tp:taxon-name-part></tp:taxon-name></italic> sp. n., male holotype. <bold>A</bold> prolateral <bold>B</bold> retrolateral <bold>C</bold> ventral <bold>D</bold> bulb, ventral. Scale bar equal for <bold>A–C</bold>.</p></caption><graphic xmlns:xlink="http://www.w3.org/1999/xlink" xlink:href="zookeys-630-043-g019.jpg" position="float" orientation="portrait" xlink:type="simple" id="oo_110180.jpg"/></fig><fig id="F20" position="float" orientation="portrait"><label>Figure 20.</label><caption><p>
          <italic><tp:taxon-name><tp:taxon-name-part taxon-name-part-type="genus">Cosmophasis</tp:taxon-name-part> <tp:taxon-name-part taxon-name-part-type="species">xiaolonghaensis</tp:taxon-name-part></tp:taxon-name></italic> sp. n., female paratype and male holotype. <bold>A</bold> epigyne, ventral <bold>B</bold> vulva, dorsal <bold>C</bold> male habitus, dorsal <bold>D</bold> female habitus, dorsal <bold>E</bold> female habitus, ventral. Scale bars equal for <bold>A</bold> and <bold>B</bold>; equal for <bold>D</bold> and <bold>E</bold>.</p></caption><graphic xmlns:xlink="http://www.w3.org/1999/xlink" xlink:href="zookeys-630-043-g020.jpg" position="float" orientation="portrait" xlink:type="simple" id="oo_110183.jpg"/></fig></tp:treatment-sec><tp:treatment-sec sec-type="description" id="SECID0EFWAI"><title>Description.</title><p>
                <bold>Male</bold> (holotype). Total length 5.20, <abbrev xmlns:xlink="http://www.w3.org/1999/xlink" xlink:title="carapace length" id="ABBRID0ENWAI" xlink:type="simple">CL</abbrev> 2.30, <abbrev xmlns:xlink="http://www.w3.org/1999/xlink" xlink:title="carapace width" id="ABBRID0EQWAI" xlink:type="simple">CW</abbrev> 1.72, <abbrev xmlns:xlink="http://www.w3.org/1999/xlink" xlink:title="abdomen length" id="ABBRID0ETWAI" xlink:type="simple">AL</abbrev> 2.90, <abbrev xmlns:xlink="http://www.w3.org/1999/xlink" xlink:title="abdomen width" id="ABBRID0EWWAI" xlink:type="simple">AW</abbrev> 1.05. Eye measurements: <abbrev xmlns:xlink="http://www.w3.org/1999/xlink" xlink:title="anterior median eyes" id="ABBRID0EZWAI" xlink:type="simple">AME</abbrev> 0.55, <abbrev xmlns:xlink="http://www.w3.org/1999/xlink" xlink:title="anterior lateral eyes" id="ABBRID0E3WAI" xlink:type="simple">ALE</abbrev> 0.24, <abbrev xmlns:xlink="http://www.w3.org/1999/xlink" xlink:title="posterior median eyes" id="ABBRID0E6WAI" xlink:type="simple">PME</abbrev> 0.05, <abbrev xmlns:xlink="http://www.w3.org/1999/xlink" xlink:title="posterior lateral eyes" id="ABBRID0ECXAI" xlink:type="simple">PLE</abbrev> 0.20, <abbrev xmlns:xlink="http://www.w3.org/1999/xlink" xlink:title="anterior eye row" id="ABBRID0EFXAI" xlink:type="simple">AER</abbrev> 1.59, <abbrev xmlns:xlink="http://www.w3.org/1999/xlink" xlink:title="posterior eye row" id="ABBRID0EIXAI" xlink:type="simple">PER</abbrev> 1.59, <abbrev xmlns:xlink="http://www.w3.org/1999/xlink" xlink:title="length of eye field" id="ABBRID0ELXAI" xlink:type="simple">EFL</abbrev> 1.44. Clypeus 0.09 high. Legs: I 4.34 (1.34, 0.94, 1.00, 0.56, 0.50); II 3.64 (1.13, 0.70, 0.76, 0.58, 0.47); III 3.84 (1.30, 0.55, 0.71, 0.80, 0.48); IV 4.31 (1.41, 0.56, 0.70, 1.06, 0.50).</p><p>Carapace dark brown (Fig. <xref ref-type="fig" rid="F20">20C</xref>). <italic>Chelicerae</italic> dark brown, sparsely covered with fine grey hairs. <italic>Maxillae</italic> brown with light tips and grey hairs on inner margins. <!--PageBreak--><!--PageBreak--><!--PageBreak--><italic>Labium</italic> brown, tip with black hairs. Abdomen light, with irregular black patches. Venter and spinnerets dark grey. Legs I more robust and darker than others. Spination of leg I: femur d2-1-0; tibia v2-2-2; metatarsus v2-0-2. Palpal tibia white, subequal to the cymbium. The apophysis short, about 1/4 the length of the cymbium, with a small apical hook (Fig. <xref ref-type="fig" rid="F19">19B</xref>). Embolus starting at the prolateral part of the bulb, bent (Fig. <xref ref-type="fig" rid="F19">19C</xref>).</p><p>
                <bold>Female</bold> (same locality of holotype). Total length 6.46, <abbrev xmlns:xlink="http://www.w3.org/1999/xlink" xlink:title="carapace length" id="ABBRID0EJYAI" xlink:type="simple">CL</abbrev> 2.66, <abbrev xmlns:xlink="http://www.w3.org/1999/xlink" xlink:title="carapace width" id="ABBRID0EMYAI" xlink:type="simple">CW</abbrev> 1.90, <abbrev xmlns:xlink="http://www.w3.org/1999/xlink" xlink:title="abdomen length" id="ABBRID0EPYAI" xlink:type="simple">AL</abbrev> 3.80, <abbrev xmlns:xlink="http://www.w3.org/1999/xlink" xlink:title="abdomen width" id="ABBRID0ESYAI" xlink:type="simple">AW</abbrev> 1.64. Eye measurements: <abbrev xmlns:xlink="http://www.w3.org/1999/xlink" xlink:title="anterior median eyes" id="ABBRID0EVYAI" xlink:type="simple">AME</abbrev> 0.60, <abbrev xmlns:xlink="http://www.w3.org/1999/xlink" xlink:title="anterior lateral eyes" id="ABBRID0EYYAI" xlink:type="simple">ALE</abbrev> 0.22, <abbrev xmlns:xlink="http://www.w3.org/1999/xlink" xlink:title="posterior median eyes" id="ABBRID0E2YAI" xlink:type="simple">PME</abbrev> 0.06, <abbrev xmlns:xlink="http://www.w3.org/1999/xlink" xlink:title="posterior lateral eyes" id="ABBRID0E5YAI" xlink:type="simple">PLE</abbrev> 0.22, <abbrev xmlns:xlink="http://www.w3.org/1999/xlink" xlink:title="anterior eye row" id="ABBRID0EBZAI" xlink:type="simple">AER</abbrev> 1.59, <abbrev xmlns:xlink="http://www.w3.org/1999/xlink" xlink:title="posterior eye row" id="ABBRID0EEZAI" xlink:type="simple">PER</abbrev> 1.59, <abbrev xmlns:xlink="http://www.w3.org/1999/xlink" xlink:title="length of eye field" id="ABBRID0EHZAI" xlink:type="simple">EFL</abbrev> 1.44. Clypeus 0.08 high. Legs: I 4.34 (1.34, 0.94, 1.00, 0.56, 0.50); II 3.64 (1.13, 0.70, 0.76, 0.58, 0.47); III 3.84 (1.30, 0.55, 0.71, 0.80, 0.48); IV 4.31 (1.41, 0.56, 0.70, 1.06, 0.50).</p><p>Carapace yellow (Fig. <xref ref-type="fig" rid="F20">20D</xref>). Abdominal venter grey-white. Legs yellowish. Spination of leg I: femur d2-1-0; tibia v2-2-2; metatarsus v2-0-2. Other characters similar to those of male. Epigynal plate weakly sclerotized. Copulatory opening grooves with sclerotised edges, openings widely separated (about three diameters). Posterior margin projecting in midline (Fig. <xref ref-type="fig" rid="F20">20A</xref>). Copulatory ducts broad, located posteriorly. Receptacles round, strongly sclerotised. Fertilisation ducts elongate, located at the anterior part of the receptacles (Fig. <xref ref-type="fig" rid="F20">20B</xref>).</p></tp:treatment-sec><tp:treatment-sec sec-type="distribution" id="SECID0EYZAI"><title>Distribution.</title><p>Known from several localities in Xishuangbanna.</p></tp:treatment-sec><tp:treatment-sec><!--Section generated to contain objects referenced in tp:taxon-treatment.--><fig id="F43" position="float" orientation="portrait"><label>Figure 43.</label><caption><p>Four main collection localities in Xishuangbanna, Yunnan, China. <bold>1</bold> Mengla Town <bold>2</bold> Menglun Town <bold>3</bold> Mengyang Town <bold>4</bold> Menghai Town.</p></caption><graphic xmlns:xlink="http://www.w3.org/1999/xlink" xlink:href="zookeys-630-043-g043.jpg" position="float" orientation="portrait" xlink:type="simple" id="oo_110242.jpg"/></fig></tp:treatment-sec><ref-list><ref id="B22"><mixed-citation xmlns:xlink="http://www.w3.org/1999/xlink" xlink:type="simple">
          <person-group><name name-style="western"><surname>Żabka</surname><given-names>M</given-names></name><name name-style="western"><surname>Waldock</surname><given-names>J</given-names></name></person-group> (<year>2012</year>) <article-title><tp:taxon-name><tp:taxon-name-part taxon-name-part-type="family">Salticidae</tp:taxon-name-part></tp:taxon-name> (<tp:taxon-name><tp:taxon-name-part taxon-name-part-type="class">Arachnida</tp:taxon-name-part></tp:taxon-name>: <tp:taxon-name><tp:taxon-name-part taxon-name-part-type="order">Araneae</tp:taxon-name-part></tp:taxon-name>) from Oriental, Australian and Pacific regions. Genus <italic><tp:taxon-name><tp:taxon-name-part taxon-name-part-type="genus">Cosmophasis</tp:taxon-name-part></tp:taxon-name></italic> Simon, 1901.</article-title> <source>Annales Zoologici, Warszawa</source> <volume>62</volume>: <fpage>115</fpage>–<lpage>198</lpage>. doi: <ext-link xlink:type="simple" ext-link-type="doi" xlink:href="10.3161/000345412X633694">10.3161/000345412X633694</ext-link></mixed-citation></ref></ref-list></tp:taxon-treatment>
