# Supplementary material for: The jumping spiders from Xishuangbanna, Yunnan, China (Araneae, Salticidae)
Source: Zookeys. 2016 Nov 9;(630):43–104. doi: 10.3897/zookeys.630.8466 (PMC5126523; doi:10.3897/zookeys.630.8466)
Supplement: XML Treatment for Cytaea yunnanensis [file zookeys.630.8466-treatment11.xml]

<!DOCTYPE tp:taxon-treatment
  PUBLIC "-//TaxonX//DTD Taxonomic Treatment Publishing DTD v0 20100105//EN" "tax-treatment-NSO.dtd">
<tp:taxon-treatment xmlns:tp="http://www.plazi.org/taxpub"><tp:treatment-meta><kwd-group><label>Taxon classification</label><kwd><named-content content-type="kingdom">Animalia</named-content></kwd><kwd><named-content content-type="order">Araneae</named-content></kwd><kwd><named-content content-type="family">Salticidae</named-content></kwd></kwd-group><mixed-citation publication-type="journal"><person-group><name><surname>Cao</surname><given-names>Qi</given-names></name><name><surname>Li</surname><given-names>Shuqiang</given-names></name><name><surname>Żabka</surname><given-names>Marek</given-names></name></person-group><article-title>The jumping spiders from Xishuangbanna, Yunnan, China (<tp:taxon-name><tp:taxon-name-part taxon-name-part-type="order">Araneae</tp:taxon-name-part></tp:taxon-name>, <tp:taxon-name><tp:taxon-name-part taxon-name-part-type="family">Salticidae</tp:taxon-name-part></tp:taxon-name>)</article-title><source>Zookeys</source><day>9</day><month>11</month><year>2016</year><volume>2016</volume><issue>630</issue><fpage>43</fpage><lpage>104</lpage><pub-id pub-id-type="doi">10.3897/zookeys.630.8466</pub-id></mixed-citation></tp:treatment-meta><tp:nomenclature><tp:taxon-name>
                <tp:taxon-name-part taxon-name-part-type="genus">Cytaea</tp:taxon-name-part>
                <tp:taxon-name-part taxon-name-part-type="species">yunnanensis</tp:taxon-name-part>
                <object-id xmlns:xlink="http://www.w3.org/1999/xlink" content-type="zoobank" xlink:type="simple">http://zoobank.org/0A78F858-FEC9-41E2-B86F-95FC8B1714ED</object-id>
              </tp:taxon-name><tp:taxon-authority>Cao &amp; Li</tp:taxon-authority><tp:taxon-status xmlns:xlink="http://www.w3.org/1999/xlink" xlink:type="simple">sp. n.</tp:taxon-status><xref ref-type="fig" rid="F21">Figs 21</xref><xref ref-type="fig" rid="F22">, 22</xref><xref ref-type="fig" rid="F43">, 43</xref></tp:nomenclature><tp:treatment-sec sec-type="material" id="SECID0E12AI"><title>Type.</title><p>
                <bold>Holotype</bold> ♂: CHINA, Yunnan, Mengla County, Menglun Town, Menglun Nature Reserve (<named-content xmlns:xlink="http://www.w3.org/1999/xlink" content-type="dwc:verbatimCoordinates" xlink:type="simple"><named-content content-type="geo-json" specific-use="{&#34;type&#34;:&#34;Point&#34;,&#34;coordinates&#34;:[101.198217,21.961150]}" id="NCID0EF3AI" xlink:type="simple">21°57.669'N, 101°11.893'E</named-content></named-content>, 790 m), 23 April 2007, G. Zheng leg.</p></tp:treatment-sec><tp:treatment-sec sec-type="etymology" id="SECID0EK3AI"><title>Etymology.</title><p>The species name derived from the name of the type locality; adjective.</p></tp:treatment-sec><tp:treatment-sec sec-type="diagnosis" id="SECID0EP3AI"><title>Diagnosis.</title><p>Differs from all known congeners by the shape of the tegulum (prolateral large bulge and posterior translucent extension) (Fig. <xref ref-type="fig" rid="F21">21</xref>).</p><fig id="F21" position="float" orientation="portrait"><label>Figure 21.</label><caption><p>Palp of <italic><tp:taxon-name><tp:taxon-name-part taxon-name-part-type="genus">Cytaea</tp:taxon-name-part> <tp:taxon-name-part taxon-name-part-type="species">yunnanensis</tp:taxon-name-part></tp:taxon-name></italic> sp. n., male holotype. <bold>A</bold> prolateral <bold>B</bold> retrolateral <bold>C</bold> ventral <bold>D</bold> bulb, ventral. Scale bar equal for <bold>A–C</bold>.</p></caption><graphic xmlns:xlink="http://www.w3.org/1999/xlink" xlink:href="zookeys-630-043-g021.jpg" position="float" orientation="portrait" xlink:type="simple" id="oo_110185.jpg"/></fig></tp:treatment-sec><tp:treatment-sec sec-type="description" id="SECID0E14AI"><title>Description.</title><p>
                <bold>Male</bold> (holotype). Total length 5.75, <abbrev xmlns:xlink="http://www.w3.org/1999/xlink" xlink:title="carapace length" id="ABBRID0EC5AI" xlink:type="simple">CL</abbrev> 2.75, <abbrev xmlns:xlink="http://www.w3.org/1999/xlink" xlink:title="carapace width" id="ABBRID0EF5AI" xlink:type="simple">CW</abbrev> 2.05, <abbrev xmlns:xlink="http://www.w3.org/1999/xlink" xlink:title="abdomen length" id="ABBRID0EI5AI" xlink:type="simple">AL</abbrev> 3.00, <abbrev xmlns:xlink="http://www.w3.org/1999/xlink" xlink:title="abdomen width" id="ABBRID0EL5AI" xlink:type="simple">AW</abbrev> 1.75. Eye measurements: <abbrev xmlns:xlink="http://www.w3.org/1999/xlink" xlink:title="anterior median eyes" id="ABBRID0EO5AI" xlink:type="simple">AME</abbrev> 0.55, <abbrev xmlns:xlink="http://www.w3.org/1999/xlink" xlink:title="anterior lateral eyes" id="ABBRID0ER5AI" xlink:type="simple">ALE</abbrev> 0.36, <abbrev xmlns:xlink="http://www.w3.org/1999/xlink" xlink:title="posterior median eyes" id="ABBRID0EU5AI" xlink:type="simple">PME</abbrev> 0.10, <abbrev xmlns:xlink="http://www.w3.org/1999/xlink" xlink:title="posterior lateral eyes" id="ABBRID0EX5AI" xlink:type="simple">PLE</abbrev> 0.36, <abbrev xmlns:xlink="http://www.w3.org/1999/xlink" xlink:title="anterior eye row" id="ABBRID0E15AI" xlink:type="simple">AER</abbrev> 1.90, <abbrev xmlns:xlink="http://www.w3.org/1999/xlink" xlink:title="posterior eye row" id="ABBRID0E45AI" xlink:type="simple">PER</abbrev> 1.80, <abbrev xmlns:xlink="http://www.w3.org/1999/xlink" xlink:title="length of eye field" id="ABBRID0EA6AI" xlink:type="simple">EFL</abbrev> 1.50. Clypeus 0.13 high. Legs: I 4.76 (1.38, 0.75, 1.13, 0.90, 0.60); II 5.56 (1.63, 0.88, 1.20, 0.95, 0.90); III missing; IV 5.63 (1.63, 0.75, 1.30, 1.20, 0.75).</p><p>Carapace brown, covered with dense, white setae (Fig. <xref ref-type="fig" rid="F22">22A</xref>). Lateral <italic>eyes</italic> surrounded with black. <italic>Chelicerae</italic> dark orange-brown. <italic>Maxillae</italic> brownish, with dull white tips. <italic>Labium</italic> dark brown, tip dull white. <italic>Sternum</italic> light brown. Abdomen oval, dorsally greyish brown, narrower than carapace. Venter greyish. Spinnerets light greyish. Legs whitish. Spination of leg I: femur d2-1-1; tibia v2-2-2, p1-0-1; metatarsus v2-0-2, p0-1-0. Palpal tibia short, about 1/4 length of cymbium. The tibial apophysis subequal to the tibia, with a slightly bent tip (Fig. <xref ref-type="fig" rid="F21">21B</xref>). Cymbium whitish. Tegulum with meandering seminal duct and prominent prolateral bulge. Embolus with circular basal pad (Fig. <xref ref-type="fig" rid="F21">21C</xref>).</p><fig id="F22" position="float" orientation="portrait"><label>Figure 22.</label><caption><p>Habitus of <italic><tp:taxon-name><tp:taxon-name-part taxon-name-part-type="genus">Cytaea</tp:taxon-name-part> <tp:taxon-name-part taxon-name-part-type="species">yunnanensis</tp:taxon-name-part></tp:taxon-name></italic> sp. n., male holotype. <bold>A</bold> dorsal <bold>B</bold> lateral.</p></caption><graphic xmlns:xlink="http://www.w3.org/1999/xlink" xlink:href="zookeys-630-043-g022.jpg" position="float" orientation="portrait" xlink:type="simple" id="oo_110186.jpg"/></fig><p>
                <bold>Female.</bold> Unknown.</p></tp:treatment-sec><tp:treatment-sec sec-type="distribution" id="SECID0E1ABI"><title>Distribution.</title><p>Known only from the type locality.</p></tp:treatment-sec><tp:treatment-sec><!--Section generated to contain objects referenced in tp:taxon-treatment.--><fig id="F43" position="float" orientation="portrait"><label>Figure 43.</label><caption><p>Four main collection localities in Xishuangbanna, Yunnan, China. <bold>1</bold> Mengla Town <bold>2</bold> Menglun Town <bold>3</bold> Mengyang Town <bold>4</bold> Menghai Town.</p></caption><graphic xmlns:xlink="http://www.w3.org/1999/xlink" xlink:href="zookeys-630-043-g043.jpg" position="float" orientation="portrait" xlink:type="simple" id="oo_110242.jpg"/></fig></tp:treatment-sec></tp:taxon-treatment>
