# Supplementary material for: The jumping spiders from Xishuangbanna, Yunnan, China (Araneae, Salticidae)
Source: Zookeys. 2016 Nov 9;(630):43–104. doi: 10.3897/zookeys.630.8466 (PMC5126523; doi:10.3897/zookeys.630.8466)
Supplement: XML Treatment for Gedea pinguis [file zookeys.630.8466-treatment12.xml]

<!DOCTYPE tp:taxon-treatment
  PUBLIC "-//TaxonX//DTD Taxonomic Treatment Publishing DTD v0 20100105//EN" "tax-treatment-NSO.dtd">
<tp:taxon-treatment xmlns:tp="http://www.plazi.org/taxpub"><tp:treatment-meta><kwd-group><label>Taxon classification</label><kwd><named-content content-type="kingdom">Animalia</named-content></kwd><kwd><named-content content-type="order">Araneae</named-content></kwd><kwd><named-content content-type="family">Salticidae</named-content></kwd></kwd-group><mixed-citation publication-type="journal"><person-group><name><surname>Cao</surname><given-names>Qi</given-names></name><name><surname>Li</surname><given-names>Shuqiang</given-names></name><name><surname>Żabka</surname><given-names>Marek</given-names></name></person-group><article-title>The jumping spiders from Xishuangbanna, Yunnan, China (<tp:taxon-name><tp:taxon-name-part taxon-name-part-type="order">Araneae</tp:taxon-name-part></tp:taxon-name>, <tp:taxon-name><tp:taxon-name-part taxon-name-part-type="family">Salticidae</tp:taxon-name-part></tp:taxon-name>)</article-title><source>Zookeys</source><day>9</day><month>11</month><year>2016</year><volume>2016</volume><issue>630</issue><fpage>43</fpage><lpage>104</lpage><pub-id pub-id-type="doi">10.3897/zookeys.630.8466</pub-id></mixed-citation></tp:treatment-meta><tp:nomenclature><tp:taxon-name>
                <tp:taxon-name-part taxon-name-part-type="genus">Gedea</tp:taxon-name-part>
                <tp:taxon-name-part taxon-name-part-type="species">pinguis</tp:taxon-name-part>
                <object-id xmlns:xlink="http://www.w3.org/1999/xlink" content-type="zoobank" xlink:type="simple">http://zoobank.org/8B648ACB-2493-4AAE-B632-C88649335E2E</object-id>
              </tp:taxon-name><tp:taxon-authority>Cao &amp; Li</tp:taxon-authority><tp:taxon-status xmlns:xlink="http://www.w3.org/1999/xlink" xlink:type="simple">sp. n.</tp:taxon-status><xref ref-type="fig" rid="F23">Figs 23</xref><xref ref-type="fig" rid="F43">, 43</xref><!--PageBreak--><!--PageBreak--></tp:nomenclature><tp:treatment-sec sec-type="material" id="SECID0E1CBI"><title>Type.</title><p>
                <bold>Holotype</bold> ♂: CHINA, Yunnan, Mengla County, Menglun Town, Xishuangbanna Nature Reserve, G213 road, Banyan tree (<named-content xmlns:xlink="http://www.w3.org/1999/xlink" content-type="dwc:verbatimCoordinates" xlink:type="simple"><named-content content-type="geo-json" specific-use="{&#34;type&#34;:&#34;Point&#34;,&#34;coordinates&#34;:[101.283733,21.901483]}" id="NCID0EFDBI" xlink:type="simple">21°54.089'N, 101°17.024'E</named-content></named-content>, 579 m), 28 November 2009, G. Tang &amp; Z. Yao leg.</p></tp:treatment-sec><tp:treatment-sec sec-type="etymology" id="SECID0EKDBI"><title>Etymology.</title><p>From Latin <italic><tp:taxon-name><tp:taxon-name-part taxon-name-part-type="species">pinguis</tp:taxon-name-part></tp:taxon-name></italic> (fat), in reference to the shape of the palp; adjective.</p></tp:treatment-sec><tp:treatment-sec sec-type="diagnosis" id="SECID0E1DBI"><title>Diagnosis.</title><p>Similar to <italic><tp:taxon-name><tp:taxon-name-part taxon-name-part-type="genus">Gedea</tp:taxon-name-part> <tp:taxon-name-part taxon-name-part-type="species">tibialis</tp:taxon-name-part></tp:taxon-name></italic> Żabka, 1985 (see <xref ref-type="bibr" rid="B18">Żabka 1985</xref>: figs 263–267), but the cymbium is shorter (about 1/3 the length of the bulb in the new species vs. nearly equal in <italic><tp:taxon-name><tp:taxon-name-part taxon-name-part-type="genus">Gedea</tp:taxon-name-part> <tp:taxon-name-part taxon-name-part-type="species">tibialis</tp:taxon-name-part></tp:taxon-name></italic>), embolus base with membrane (without in <italic><tp:taxon-name><tp:taxon-name-part taxon-name-part-type="genus">Gedea</tp:taxon-name-part> <tp:taxon-name-part taxon-name-part-type="species">tibialis</tp:taxon-name-part></tp:taxon-name></italic>) (Fig. <xref ref-type="fig" rid="F23">23C–D</xref>), <!--PageBreak--><!--PageBreak-->tibial apophysis with two branches, both with clusters of long apical bristles (only one without bristles in <italic><tp:taxon-name><tp:taxon-name-part taxon-name-part-type="genus">Gedea</tp:taxon-name-part> <tp:taxon-name-part taxon-name-part-type="species">tibialis</tp:taxon-name-part></tp:taxon-name></italic>) (Fig. <xref ref-type="fig" rid="F23">23B</xref>).</p><fig id="F23" position="float" orientation="portrait"><label>Figure 23.</label><caption><p>Palp of <italic><tp:taxon-name><tp:taxon-name-part taxon-name-part-type="genus">Gedea</tp:taxon-name-part> <tp:taxon-name-part taxon-name-part-type="species">pinguis</tp:taxon-name-part></tp:taxon-name></italic> sp. n., male holotype. <bold>A</bold> prolateral <bold>B</bold> retrolateral <bold>C</bold> ventral <bold>D</bold> bulb, ventral. Scale bar equal for <bold>A–C</bold>.</p></caption><graphic xmlns:xlink="http://www.w3.org/1999/xlink" xlink:href="zookeys-630-043-g023.jpg" position="float" orientation="portrait" xlink:type="simple" id="oo_110188.jpg"/></fig></tp:treatment-sec><tp:treatment-sec sec-type="description" id="SECID0EYGBI"><title>Description.</title><p>
                <bold>Male</bold> (holotype). In poor condition. Precise description of the habitus unavailable. Palpal tibia short, subequal to the tip of the cymbium, about 1/3 the length of the bulb. Tibial apophysis with two branches, each with clusters of long apical bristles (Fig. <xref ref-type="fig" rid="F23">23B</xref>). Tegulum with posterior lobe, and the width about 2/3 of the length. Embolus base hidden by the fold of the membranous structure of the tegulum (Fig. <xref ref-type="fig" rid="F23">23C</xref>). Embolus accompanied by a membrane, membrane with a triangular outgrowth (Fig. <xref ref-type="fig" rid="F23">23D</xref>).</p><p>
                <bold>Female.</bold> Unknown.</p></tp:treatment-sec><tp:treatment-sec sec-type="distribution" id="SECID0EQHBI"><title>Distribution.</title><p>Known only from the type locality.</p></tp:treatment-sec><tp:treatment-sec><!--Section generated to contain objects referenced in tp:taxon-treatment.--><fig id="F43" position="float" orientation="portrait"><label>Figure 43.</label><caption><p>Four main collection localities in Xishuangbanna, Yunnan, China. <bold>1</bold> Mengla Town <bold>2</bold> Menglun Town <bold>3</bold> Mengyang Town <bold>4</bold> Menghai Town.</p></caption><graphic xmlns:xlink="http://www.w3.org/1999/xlink" xlink:href="zookeys-630-043-g043.jpg" position="float" orientation="portrait" xlink:type="simple" id="oo_110242.jpg"/></fig></tp:treatment-sec><ref-list><ref id="B18"><mixed-citation xmlns:xlink="http://www.w3.org/1999/xlink" xlink:type="simple">
          <person-group><name name-style="western"><surname>Żabka</surname><given-names>M</given-names></name></person-group> (<year>1985</year>) <article-title>Systematic and zoogeographic study on the family <tp:taxon-name><tp:taxon-name-part taxon-name-part-type="family">Salticidae</tp:taxon-name-part></tp:taxon-name> (<tp:taxon-name><tp:taxon-name-part taxon-name-part-type="order">Araneae</tp:taxon-name-part></tp:taxon-name>) from Viet-Nam.</article-title> <source>Annales Zoologici, Warszawa</source> <volume>39</volume>: <fpage>197</fpage>–<lpage>485</lpage>.</mixed-citation></ref></ref-list></tp:taxon-treatment>
