# Supplementary material for: The jumping spiders from Xishuangbanna, Yunnan, China (Araneae, Salticidae)
Source: Zookeys. 2016 Nov 9;(630):43–104. doi: 10.3897/zookeys.630.8466 (PMC5126523; doi:10.3897/zookeys.630.8466)
Supplement: XML Treatment for Gelotia zhengi [file zookeys.630.8466-treatment13.xml]

<!DOCTYPE tp:taxon-treatment
  PUBLIC "-//TaxonX//DTD Taxonomic Treatment Publishing DTD v0 20100105//EN" "tax-treatment-NSO.dtd">
<tp:taxon-treatment xmlns:tp="http://www.plazi.org/taxpub"><tp:treatment-meta><kwd-group><label>Taxon classification</label><kwd><named-content content-type="kingdom">Animalia</named-content></kwd><kwd><named-content content-type="order">Araneae</named-content></kwd><kwd><named-content content-type="family">Salticidae</named-content></kwd></kwd-group><mixed-citation publication-type="journal"><person-group><name><surname>Cao</surname><given-names>Qi</given-names></name><name><surname>Li</surname><given-names>Shuqiang</given-names></name><name><surname>Żabka</surname><given-names>Marek</given-names></name></person-group><article-title>The jumping spiders from Xishuangbanna, Yunnan, China (<tp:taxon-name><tp:taxon-name-part taxon-name-part-type="order">Araneae</tp:taxon-name-part></tp:taxon-name>, <tp:taxon-name><tp:taxon-name-part taxon-name-part-type="family">Salticidae</tp:taxon-name-part></tp:taxon-name>)</article-title><source>Zookeys</source><day>9</day><month>11</month><year>2016</year><volume>2016</volume><issue>630</issue><fpage>43</fpage><lpage>104</lpage><pub-id pub-id-type="doi">10.3897/zookeys.630.8466</pub-id></mixed-citation></tp:treatment-meta><tp:nomenclature><tp:taxon-name>
                <tp:taxon-name-part taxon-name-part-type="genus">Gelotia</tp:taxon-name-part>
                <tp:taxon-name-part taxon-name-part-type="species">zhengi</tp:taxon-name-part>
                <object-id xmlns:xlink="http://www.w3.org/1999/xlink" content-type="zoobank" xlink:type="simple">http://zoobank.org/8C8AD320-9364-481E-B657-B707C24B3CD8</object-id>
              </tp:taxon-name><tp:taxon-authority>Cao &amp; Li</tp:taxon-authority><tp:taxon-status xmlns:xlink="http://www.w3.org/1999/xlink" xlink:type="simple">sp. n.</tp:taxon-status><xref ref-type="fig" rid="F24">Figs 24</xref><xref ref-type="fig" rid="F25">, 25</xref><xref ref-type="fig" rid="F43">, 43</xref></tp:nomenclature><tp:treatment-sec sec-type="material" id="SECID0ESJBI"><title>Type.</title><p>
                <bold>Holotype</bold> ♂: CHINA, Yunnan, Mengla County, Menglun Town, Xishuangbanna Tropical Botanical Garden, Chinese Academy of Sciences: Lvshilin (<named-content xmlns:xlink="http://www.w3.org/1999/xlink" content-type="dwc:verbatimCoordinates" xlink:type="simple"><named-content content-type="geo-json" specific-use="{&#34;type&#34;:&#34;Point&#34;,&#34;coordinates&#34;:[101.281633,21.911750]}" id="NCID0E4JBI" xlink:type="simple">21°54.705'N, 101°16.898'E</named-content></named-content>, 656 m), 11 November 2009, G. Zheng leg.</p></tp:treatment-sec><tp:treatment-sec sec-type="etymology" id="SECID0ECKBI"><title>Etymology.</title><p>The specific is named in honour of the collector Guo Zheng from Shenyang Normal University; noun (name) in genitive case.</p></tp:treatment-sec><tp:treatment-sec sec-type="diagnosis" id="SECID0EHKBI"><title>Diagnosis.</title><p>Differs from the similar <italic><tp:taxon-name><tp:taxon-name-part taxon-name-part-type="genus">Gelotia</tp:taxon-name-part> <tp:taxon-name-part taxon-name-part-type="species">bouchardi</tp:taxon-name-part></tp:taxon-name></italic> (Simon, 1903) (see <xref ref-type="bibr" rid="B13">Prószyński and Deeleman-Reinhold 2012</xref>: figs 47–50) by the shorter embolus (subequal to the tip of the cymbium vs. nearly twice as long in <italic><tp:taxon-name><tp:taxon-name-part taxon-name-part-type="genus">Gelotia</tp:taxon-name-part> <tp:taxon-name-part taxon-name-part-type="species">bouchardi</tp:taxon-name-part></tp:taxon-name></italic>) (Fig. <xref ref-type="fig" rid="F24">24C</xref>) and the straight <abbrev xmlns:xlink="http://www.w3.org/1999/xlink" xlink:title="retrolateral tibial apophysis" id="ABBRID0EJLBI" xlink:type="simple">RTA</abbrev> (Fig. <xref ref-type="fig" rid="F24">24B</xref>) vs. bent in <italic><tp:taxon-name><tp:taxon-name-part taxon-name-part-type="genus">Gelotia</tp:taxon-name-part> <tp:taxon-name-part taxon-name-part-type="species">bouchardi</tp:taxon-name-part></tp:taxon-name></italic>.</p><fig id="F24" position="float" orientation="portrait"><label>Figure 24.</label><caption><p>Palp of <italic><tp:taxon-name><tp:taxon-name-part taxon-name-part-type="genus">Gelotia</tp:taxon-name-part> <tp:taxon-name-part taxon-name-part-type="species">zhengi</tp:taxon-name-part></tp:taxon-name></italic> sp. n., male holotype. <bold>A</bold> prolateral <bold>B</bold> retrolateral <bold>C</bold> ventral <bold>D</bold> bulb, ventral. Scale bar equal for <bold>A–C</bold>.</p></caption><graphic xmlns:xlink="http://www.w3.org/1999/xlink" xlink:href="zookeys-630-043-g024.jpg" position="float" orientation="portrait" xlink:type="simple" id="oo_110190.jpg"/></fig></tp:treatment-sec><tp:treatment-sec sec-type="description" id="SECID0E2MBI"><title>Description.</title><p>
                <bold>Male</bold> (holotype). Total length 5.90, <abbrev xmlns:xlink="http://www.w3.org/1999/xlink" xlink:title="carapace length" id="ABBRID0EDNBI" xlink:type="simple">CL</abbrev> 2.75, <abbrev xmlns:xlink="http://www.w3.org/1999/xlink" xlink:title="carapace width" id="ABBRID0EGNBI" xlink:type="simple">CW</abbrev> 1.80, <abbrev xmlns:xlink="http://www.w3.org/1999/xlink" xlink:title="abdomen length" id="ABBRID0EJNBI" xlink:type="simple">AL</abbrev> 3.15, <abbrev xmlns:xlink="http://www.w3.org/1999/xlink" xlink:title="abdomen width" id="ABBRID0EMNBI" xlink:type="simple">AW</abbrev> 1.60. Eye measurements: <abbrev xmlns:xlink="http://www.w3.org/1999/xlink" xlink:title="anterior median eyes" id="ABBRID0EPNBI" xlink:type="simple">AME</abbrev> 0.50, <abbrev xmlns:xlink="http://www.w3.org/1999/xlink" xlink:title="anterior lateral eyes" id="ABBRID0ESNBI" xlink:type="simple">ALE</abbrev> 0.28, <abbrev xmlns:xlink="http://www.w3.org/1999/xlink" xlink:title="posterior median eyes" id="ABBRID0EVNBI" xlink:type="simple">PME</abbrev> 0.15, <abbrev xmlns:xlink="http://www.w3.org/1999/xlink" xlink:title="posterior lateral eyes" id="ABBRID0EYNBI" xlink:type="simple">PLE</abbrev> 0.20, <abbrev xmlns:xlink="http://www.w3.org/1999/xlink" xlink:title="anterior eye row" id="ABBRID0E2NBI" xlink:type="simple">AER</abbrev> 1.68, <abbrev xmlns:xlink="http://www.w3.org/1999/xlink" xlink:title="posterior eye row" id="ABBRID0E5NBI" xlink:type="simple">PER</abbrev> 1.68, <abbrev xmlns:xlink="http://www.w3.org/1999/xlink" xlink:title="length of eye field" id="ABBRID0EBOBI" xlink:type="simple">EFL</abbrev> 1.40. Clypeus 0.25 high. Legs: I 8.15 (2.05, 0.85, 2.10, 2.10, 1.05); II 6.85 (1.90, 0.80, 1.75, 1.55, 0.85); III 6.30 (1.75, 0.70, 1.45, 1.55, 0.85); IV 8.30 (2.15, 0.85, 1.90, 2.35, 1.05).</p><p>Carapace dark brown (Fig. <xref ref-type="fig" rid="F25">25A</xref>), sides and clypeus margins encircled with a wide band of white hairs. Chelicerae light brown, inner margin with greyish brown setae. <italic>Maxillae brown, tips with grey hairs.</italic> Labium dark brown, light tip with grey hairs. Sternum greyish brown. Abdomen oval, greyish brown. Venter and spinnerets dark greyish. Legs brown, slender. Spination of leg I: femur d4-1-1; patella p0-1-0, r0-1-0; tibia v2-2-2, p1-0-1, d1-1-1, r1-0-1; metatarsus v2-0-2, p1-1-1, d2-0-2, r1-1-1. Palpal tibia short, about 1/5 the length of the cymbium. The ventral tibial apophysis short and obtuse, retrolateral apophysis broad at the base and sharp apically (Fig. <xref ref-type="fig" rid="F24">24B</xref>). Cymbium flattened and semilunar. Tegulum subovoid with peripheral seminal duct. Embolus base with one stout lobe (Fig. <xref ref-type="fig" rid="F24">24D</xref>).</p><fig id="F25" position="float" orientation="portrait"><label>Figure 25.</label><caption><p>Habitus of <italic><tp:taxon-name><tp:taxon-name-part taxon-name-part-type="genus">Gelotia</tp:taxon-name-part> <tp:taxon-name-part taxon-name-part-type="species">zhengi</tp:taxon-name-part></tp:taxon-name></italic> sp. n., male holotype. <bold>A</bold> dorsal <bold>B</bold> lateral.</p></caption><graphic xmlns:xlink="http://www.w3.org/1999/xlink" xlink:href="zookeys-630-043-g025.jpg" position="float" orientation="portrait" xlink:type="simple" id="oo_110197.jpg"/></fig><p>
                <bold>Female.</bold> Unknown.</p></tp:treatment-sec><tp:treatment-sec sec-type="distribution" id="SECID0ETPBI"><title>Distribution.</title><p>Known only from the type locality.</p></tp:treatment-sec><tp:treatment-sec><!--Section generated to contain objects referenced in tp:taxon-treatment.--><fig id="F43" position="float" orientation="portrait"><label>Figure 43.</label><caption><p>Four main collection localities in Xishuangbanna, Yunnan, China. <bold>1</bold> Mengla Town <bold>2</bold> Menglun Town <bold>3</bold> Mengyang Town <bold>4</bold> Menghai Town.</p></caption><graphic xmlns:xlink="http://www.w3.org/1999/xlink" xlink:href="zookeys-630-043-g043.jpg" position="float" orientation="portrait" xlink:type="simple" id="oo_110242.jpg"/></fig></tp:treatment-sec><ref-list><ref id="B13"><mixed-citation xmlns:xlink="http://www.w3.org/1999/xlink" xlink:type="simple">
          <person-group><name name-style="western"><surname>Prószyński</surname><given-names>J</given-names></name><name name-style="western"><surname>Deeleman-Reinhold</surname><given-names>CL</given-names></name></person-group> (<year>2012</year>) <article-title>Description of some <tp:taxon-name><tp:taxon-name-part taxon-name-part-type="family">Salticidae</tp:taxon-name-part></tp:taxon-name> (<tp:taxon-name><tp:taxon-name-part taxon-name-part-type="order">Aranei</tp:taxon-name-part></tp:taxon-name>) from the Malay archipelago. II. <tp:taxon-name><tp:taxon-name-part taxon-name-part-type="family">Salticidae</tp:taxon-name-part></tp:taxon-name> of Java and Sumatra, with comments on related species.</article-title> <source><tp:taxon-name><tp:taxon-name-part taxon-name-part-type="phylum">Arthropoda</tp:taxon-name-part></tp:taxon-name> Selecta</source> <volume>21</volume>: <fpage>29</fpage>–<lpage>60</lpage>.</mixed-citation></ref></ref-list></tp:taxon-treatment>
