# Supplementary material for: The jumping spiders from Xishuangbanna, Yunnan, China (Araneae, Salticidae)
Source: Zookeys. 2016 Nov 9;(630):43–104. doi: 10.3897/zookeys.630.8466 (PMC5126523; doi:10.3897/zookeys.630.8466)
Supplement: XML Treatment for Icius bamboo [file zookeys.630.8466-treatment14.xml]

<!DOCTYPE tp:taxon-treatment
  PUBLIC "-//TaxonX//DTD Taxonomic Treatment Publishing DTD v0 20100105//EN" "tax-treatment-NSO.dtd">
<tp:taxon-treatment xmlns:tp="http://www.plazi.org/taxpub"><tp:treatment-meta><kwd-group><label>Taxon classification</label><kwd><named-content content-type="kingdom">Animalia</named-content></kwd><kwd><named-content content-type="order">Araneae</named-content></kwd><kwd><named-content content-type="family">Salticidae</named-content></kwd></kwd-group><mixed-citation publication-type="journal"><person-group><name><surname>Cao</surname><given-names>Qi</given-names></name><name><surname>Li</surname><given-names>Shuqiang</given-names></name><name><surname>Żabka</surname><given-names>Marek</given-names></name></person-group><article-title>The jumping spiders from Xishuangbanna, Yunnan, China (<tp:taxon-name><tp:taxon-name-part taxon-name-part-type="order">Araneae</tp:taxon-name-part></tp:taxon-name>, <tp:taxon-name><tp:taxon-name-part taxon-name-part-type="family">Salticidae</tp:taxon-name-part></tp:taxon-name>)</article-title><source>Zookeys</source><day>9</day><month>11</month><year>2016</year><volume>2016</volume><issue>630</issue><fpage>43</fpage><lpage>104</lpage><pub-id pub-id-type="doi">10.3897/zookeys.630.8466</pub-id></mixed-citation></tp:treatment-meta><tp:nomenclature><tp:taxon-name>
                <tp:taxon-name-part taxon-name-part-type="genus">Icius</tp:taxon-name-part>
                <tp:taxon-name-part taxon-name-part-type="species">bamboo</tp:taxon-name-part>
                <object-id xmlns:xlink="http://www.w3.org/1999/xlink" content-type="zoobank" xlink:type="simple">http://zoobank.org/71D1D871-F4BE-434B-8956-B0CC0CB4CB33</object-id>
              </tp:taxon-name><tp:taxon-authority>Cao &amp; Li</tp:taxon-authority><tp:taxon-status xmlns:xlink="http://www.w3.org/1999/xlink" xlink:type="simple">sp. n.</tp:taxon-status><xref ref-type="fig" rid="F26">Figs 26</xref><xref ref-type="fig" rid="F27">, 27</xref><xref ref-type="fig" rid="F43">, 43</xref><!--PageBreak--><!--PageBreak--></tp:nomenclature><tp:treatment-sec sec-type="material" id="SECID0EXRBI"><title>Type.</title><p>
                <bold>Holotype</bold> ♂: CHINA, Yunnan, Mengla County, Menglun Town, Bamboo plantation, G213 (<named-content xmlns:xlink="http://www.w3.org/1999/xlink" content-type="dwc:verbatimCoordinates" xlink:type="simple"><named-content content-type="geo-json" specific-use="{&#34;type&#34;:&#34;Point&#34;,&#34;coordinates&#34;:[101.282917,21.894100]}" id="NCID0ECSBI" xlink:type="simple">21°53.646'N, 101°16.975'E</named-content></named-content>, 589 m), 26 November 2009, G. Tang &amp; Z. Yao leg.</p></tp:treatment-sec><tp:treatment-sec sec-type="etymology" id="SECID0EHSBI"><title>Etymology.</title><p>The species was collected from a <tp:taxon-name><tp:taxon-name-part taxon-name-part-type="species">bamboo</tp:taxon-name-part></tp:taxon-name> plantation; noun.</p></tp:treatment-sec><tp:treatment-sec sec-type="diagnosis" id="SECID0EWSBI"><title>Diagnosis.</title><p>The male resembles <italic><tp:taxon-name><tp:taxon-name-part taxon-name-part-type="genus">Icius</tp:taxon-name-part> <tp:taxon-name-part taxon-name-part-type="species">hamatus</tp:taxon-name-part></tp:taxon-name></italic> (see <xref ref-type="bibr" rid="B1">Andreeva et al. 1984</xref>: figs 1–4), but the embolus is straight and digitiform (Fig. <xref ref-type="fig" rid="F26">26D</xref>) vs. bent and needle-like; the <abbrev xmlns:xlink="http://www.w3.org/1999/xlink" xlink:title="retrolateral tibial apophysis" id="ABBRID0EOTBI" xlink:type="simple">RTA</abbrev> is entire (unbranched) and bent dorsally (Fig. <xref ref-type="fig" rid="F26">26B</xref>) vs. with two branches and nearly triangular apophyses in <italic><tp:taxon-name><tp:taxon-name-part taxon-name-part-type="genus">Icius</tp:taxon-name-part> <tp:taxon-name-part taxon-name-part-type="species">hamatus</tp:taxon-name-part></tp:taxon-name></italic>.</p><fig id="F26" position="float" orientation="portrait"><label>Figure 26.</label><caption><p>Palp of <italic><tp:taxon-name><tp:taxon-name-part taxon-name-part-type="genus">Icius</tp:taxon-name-part> <tp:taxon-name-part taxon-name-part-type="species">bamboo</tp:taxon-name-part></tp:taxon-name></italic> sp. n., male holotype. <bold>A</bold> prolateral <bold>B</bold> retrolateral <bold>C</bold> ventral <bold>D</bold> bulb, ventral. Scale bars: equal for <bold>A, B</bold> and <bold>C</bold>.</p></caption><graphic xmlns:xlink="http://www.w3.org/1999/xlink" xlink:href="zookeys-630-043-g026.jpg" position="float" orientation="portrait" xlink:type="simple" id="oo_110221.jpg"/></fig></tp:treatment-sec><tp:treatment-sec sec-type="description" id="SECID0ECVBI"><title>Description.</title><p>
                <bold>Male</bold> (holotype). Total length 4.23, <abbrev xmlns:xlink="http://www.w3.org/1999/xlink" xlink:title="carapace length" id="ABBRID0EKVBI" xlink:type="simple">CL</abbrev> 1.53, <abbrev xmlns:xlink="http://www.w3.org/1999/xlink" xlink:title="carapace width" id="ABBRID0ENVBI" xlink:type="simple">CW</abbrev> 0.90, <abbrev xmlns:xlink="http://www.w3.org/1999/xlink" xlink:title="abdomen length" id="ABBRID0EQVBI" xlink:type="simple">AL</abbrev> 1.70, <abbrev xmlns:xlink="http://www.w3.org/1999/xlink" xlink:title="abdomen width" id="ABBRID0ETVBI" xlink:type="simple">AW</abbrev> 0.80. Eye measurements: <abbrev xmlns:xlink="http://www.w3.org/1999/xlink" xlink:title="anterior median eyes" id="ABBRID0EWVBI" xlink:type="simple">AME</abbrev> 0.31, <abbrev xmlns:xlink="http://www.w3.org/1999/xlink" xlink:title="anterior lateral eyes" id="ABBRID0EZVBI" xlink:type="simple">ALE</abbrev> 0.15, <abbrev xmlns:xlink="http://www.w3.org/1999/xlink" xlink:title="posterior median eyes" id="ABBRID0E3VBI" xlink:type="simple">PME</abbrev> 0.03, <abbrev xmlns:xlink="http://www.w3.org/1999/xlink" xlink:title="posterior lateral eyes" id="ABBRID0E6VBI" xlink:type="simple">PLE</abbrev> 0.16, <abbrev xmlns:xlink="http://www.w3.org/1999/xlink" xlink:title="anterior eye row" id="ABBRID0ECWBI" xlink:type="simple">AER</abbrev> 1.00, <abbrev xmlns:xlink="http://www.w3.org/1999/xlink" xlink:title="posterior eye row" id="ABBRID0EFWBI" xlink:type="simple">PER</abbrev> 1.10, <abbrev xmlns:xlink="http://www.w3.org/1999/xlink" xlink:title="length of eye field" id="ABBRID0EIWBI" xlink:type="simple">EFL</abbrev> 0.81. Clypeus 0.05 high. Legs: I 2.05 (0.65, 0.39, 0.49, 0.30, 0.22); II 1.70 (0.50, 0.30, 0.38, 0.27, 0.25); III 1.81 (0.56, 0.25, 0.40, 0.35, 0.25); IV 2.25 (0. 75, 0.32, 0.46, 0.44, 0.28).</p><p>Carapace dark brown (Fig. <xref ref-type="fig" rid="F27">27A</xref>). Sides and clypeus margins with a strip of white hairs. Chelicerae dark brown. <italic>Maxillae</italic> greyish yellow, inner margin with dense setae. <!--PageBreak--><!--PageBreak-->Labium brown, tip with greyish hairs. Sternum greyish brown. Abdomen oval, with transverse alternating dark and light stripes. Venter and spinnerets grey. Legs I more robust and darker than other legs, which are yellowish. Spination of leg I: femur d4-1-1; tibia v2-0-2; metatarsus v2-0-2. Palpal tibia short, about 1/3 the length of cymbium, <abbrev xmlns:xlink="http://www.w3.org/1999/xlink" xlink:title="retrolateral tibial apophysis" id="ABBRID0EWWBI" xlink:type="simple">RTA</abbrev> bent, strong and with blunt tip (Fig. <xref ref-type="fig" rid="F26">26B</xref>). Bulb about twice as long as wide. Seminal duct encircling tegulum retrolaterally. Embolus short, digitiform, (Fig. <xref ref-type="fig" rid="F26">26D</xref>).</p><fig id="F27" position="float" orientation="portrait"><label>Figure 27.</label><caption><p>Habitus of <italic><tp:taxon-name><tp:taxon-name-part taxon-name-part-type="genus">Icius</tp:taxon-name-part> <tp:taxon-name-part taxon-name-part-type="species">bamboo</tp:taxon-name-part></tp:taxon-name></italic> sp. n., male holotype. <bold>A</bold> dorsal <bold>B</bold> lateral.</p></caption><graphic xmlns:xlink="http://www.w3.org/1999/xlink" xlink:href="zookeys-630-043-g027.jpg" position="float" orientation="portrait" xlink:type="simple" id="oo_110226.jpg"/></fig><p>
                <bold>Female.</bold> Unknown.</p></tp:treatment-sec><tp:treatment-sec sec-type="distribution" id="SECID0EAYBI"><title>Distribution.</title><p>Known only from the type locality.</p></tp:treatment-sec><tp:treatment-sec><!--Section generated to contain objects referenced in tp:taxon-treatment.--><fig id="F43" position="float" orientation="portrait"><label>Figure 43.</label><caption><p>Four main collection localities in Xishuangbanna, Yunnan, China. <bold>1</bold> Mengla Town <bold>2</bold> Menglun Town <bold>3</bold> Mengyang Town <bold>4</bold> Menghai Town.</p></caption><graphic xmlns:xlink="http://www.w3.org/1999/xlink" xlink:href="zookeys-630-043-g043.jpg" position="float" orientation="portrait" xlink:type="simple" id="oo_110242.jpg"/></fig></tp:treatment-sec><ref-list><ref id="B1"><mixed-citation xmlns:xlink="http://www.w3.org/1999/xlink" xlink:type="simple">
          <person-group><name name-style="western"><surname>Andreeva</surname><given-names>EM</given-names></name><name name-style="western"><surname>Hęciak</surname><given-names>S</given-names></name><name name-style="western"><surname>Prószyński</surname><given-names>J</given-names></name></person-group> (<year>1984</year>) <article-title>Remarks on <italic><tp:taxon-name><tp:taxon-name-part taxon-name-part-type="genus">Icius</tp:taxon-name-part></tp:taxon-name></italic> and <italic><tp:taxon-name><tp:taxon-name-part taxon-name-part-type="genus">Pseudicius</tp:taxon-name-part></tp:taxon-name></italic> (<tp:taxon-name><tp:taxon-name-part taxon-name-part-type="order">Araneae</tp:taxon-name-part></tp:taxon-name>, <tp:taxon-name><tp:taxon-name-part taxon-name-part-type="family">Salticidae</tp:taxon-name-part></tp:taxon-name>) mainly from central Asia.</article-title> <source>Annales Zoologici, Warszawa</source> <volume>37</volume>: <fpage>349</fpage>–<lpage>375</lpage>.</mixed-citation></ref></ref-list></tp:taxon-treatment>
