# Supplementary material for: The jumping spiders from Xishuangbanna, Yunnan, China (Araneae, Salticidae)
Source: Zookeys. 2016 Nov 9;(630):43–104. doi: 10.3897/zookeys.630.8466 (PMC5126523; doi:10.3897/zookeys.630.8466)
Supplement: XML Treatment for Nannenus menghaiensis [file zookeys.630.8466-treatment15.xml]

<!DOCTYPE tp:taxon-treatment
  PUBLIC "-//TaxonX//DTD Taxonomic Treatment Publishing DTD v0 20100105//EN" "tax-treatment-NSO.dtd">
<tp:taxon-treatment xmlns:tp="http://www.plazi.org/taxpub"><tp:treatment-meta><kwd-group><label>Taxon classification</label><kwd><named-content content-type="kingdom">Animalia</named-content></kwd><kwd><named-content content-type="order">Araneae</named-content></kwd><kwd><named-content content-type="family">Salticidae</named-content></kwd></kwd-group><mixed-citation publication-type="journal"><person-group><name><surname>Cao</surname><given-names>Qi</given-names></name><name><surname>Li</surname><given-names>Shuqiang</given-names></name><name><surname>Żabka</surname><given-names>Marek</given-names></name></person-group><article-title>The jumping spiders from Xishuangbanna, Yunnan, China (<tp:taxon-name><tp:taxon-name-part taxon-name-part-type="order">Araneae</tp:taxon-name-part></tp:taxon-name>, <tp:taxon-name><tp:taxon-name-part taxon-name-part-type="family">Salticidae</tp:taxon-name-part></tp:taxon-name>)</article-title><source>Zookeys</source><day>9</day><month>11</month><year>2016</year><volume>2016</volume><issue>630</issue><fpage>43</fpage><lpage>104</lpage><pub-id pub-id-type="doi">10.3897/zookeys.630.8466</pub-id></mixed-citation></tp:treatment-meta><tp:nomenclature><tp:taxon-name>
                <tp:taxon-name-part taxon-name-part-type="genus">Nannenus</tp:taxon-name-part>
                <tp:taxon-name-part taxon-name-part-type="species">menghaiensis</tp:taxon-name-part>
                <object-id xmlns:xlink="http://www.w3.org/1999/xlink" content-type="zoobank" xlink:type="simple">http://zoobank.org/BF65EB9F-B57D-48B7-818C-F8A7FE33DC53</object-id>
              </tp:taxon-name><tp:taxon-authority>Cao &amp; Li</tp:taxon-authority><tp:taxon-status xmlns:xlink="http://www.w3.org/1999/xlink" xlink:type="simple">sp. n.</tp:taxon-status><xref ref-type="fig" rid="F28">Figs 28</xref><xref ref-type="fig" rid="F29">, 29</xref><xref ref-type="fig" rid="F43">, 43</xref></tp:nomenclature><tp:treatment-sec sec-type="material" id="SECID0EC1BI"><title>Type.</title><p>
                <bold>Holotype</bold> ♂: CHINA, Yunnan, Jinghong City, Menghai County, Menghai Village (<named-content xmlns:xlink="http://www.w3.org/1999/xlink" content-type="dwc:verbatimCoordinates" xlink:type="simple"><named-content content-type="geo-json" specific-use="{&#34;type&#34;:&#34;Point&#34;,&#34;coordinates&#34;:[100.395000,22.028367]}" id="NCID0EN1BI" xlink:type="simple">22°01.702'N, 100°23.700'E</named-content></named-content>, 1188 m), secondary forest, 28 July 2012, Q. Zhao &amp; Z. Chen leg. <bold>Paratypes</bold>: 1♀, same data as holotype; 1♀, CHINA, Yunnan, Mengla County, Xiaolongha Village, Xishuangbanna Nature Reserve, Biological diversity corridor (<named-content xmlns:xlink="http://www.w3.org/1999/xlink" content-type="dwc:verbatimCoordinates" xlink:type="simple"><named-content content-type="geo-json" specific-use="{&#34;type&#34;:&#34;Point&#34;,&#34;coordinates&#34;:[107.283250,21.403550]}" id="NCID0EX1BI" xlink:type="simple">21°24.213'N, 101°376.995'E</named-content></named-content>, 834 m), seasonal rainforest, 3 June 2012, Q. Zhao &amp; Z. Chen leg.</p><!--PageBreak--></tp:treatment-sec><tp:treatment-sec sec-type="etymology" id="SECID0E41BI"><title>Etymology.</title><p>The species name is derived from the name of the type locality; adjective.</p></tp:treatment-sec><tp:treatment-sec sec-type="diagnosis" id="SECID0EC2BI"><title>Diagnosis.</title><p>The male resembles that of <italic><tp:taxon-name><tp:taxon-name-part taxon-name-part-type="genus">Nannenus</tp:taxon-name-part> <tp:taxon-name-part taxon-name-part-type="species">maughami</tp:taxon-name-part></tp:taxon-name></italic> Prószyński &amp; Deeleman-Reinhold, 2012 (see <xref ref-type="bibr" rid="B13">Prószyński and Deeleman-Reinhold 2012</xref>: figs 97–99), but the <abbrev xmlns:xlink="http://www.w3.org/1999/xlink" xlink:title="retrolateral tibial apophysis" id="ABBRID0EW2BI" xlink:type="simple">RTA</abbrev> is straight and shorter, about 1/4 the length of the cymbium (Fig. <xref ref-type="fig" rid="F28">28B</xref>) vs. apically bent in <italic><tp:taxon-name><tp:taxon-name-part taxon-name-part-type="genus">Nannenus</tp:taxon-name-part> <tp:taxon-name-part taxon-name-part-type="species">maughami</tp:taxon-name-part></tp:taxon-name></italic>. The female can be distinguished from other congeners by the boomerang-like copulatory openings (Fig. <xref ref-type="fig" rid="F29">29A</xref>).</p><fig id="F28" position="float" orientation="portrait"><label>Figure 28.</label><caption><p>Palp of <italic><tp:taxon-name><tp:taxon-name-part taxon-name-part-type="genus">Nannenus</tp:taxon-name-part> <tp:taxon-name-part taxon-name-part-type="species">menghaiensis</tp:taxon-name-part></tp:taxon-name></italic> sp. n., male holotype. <bold>A</bold> prolateral <bold>B</bold> retrolateral <bold>C</bold> ventral <bold>D</bold> bulb, ventral. Scale bar equal for <bold>A–C</bold>.</p></caption><graphic xmlns:xlink="http://www.w3.org/1999/xlink" xlink:href="zookeys-630-043-g028.jpg" position="float" orientation="portrait" xlink:type="simple" id="oo_110223.jpg"/></fig><fig id="F29" position="float" orientation="portrait"><label>Figure 29.</label><caption><p>
          <italic><tp:taxon-name><tp:taxon-name-part taxon-name-part-type="genus">Nannenus</tp:taxon-name-part> <tp:taxon-name-part taxon-name-part-type="species">menghaiensis</tp:taxon-name-part></tp:taxon-name></italic> sp. n., female paratype and male holotype. <bold>A</bold> epigyne, ventral <bold>B</bold> vulva, dorsal <bold>C</bold> male habitus, dorsal <bold>D</bold> female habitus, dorsal <bold>E</bold> female habitus, ventral. Scale bars equal for <bold>A</bold> and <bold>B</bold>; equal for <bold>D</bold> and <bold>E</bold>.</p></caption><graphic xmlns:xlink="http://www.w3.org/1999/xlink" xlink:href="zookeys-630-043-g029.jpg" position="float" orientation="portrait" xlink:type="simple" id="oo_110224.jpg"/></fig></tp:treatment-sec><tp:treatment-sec sec-type="description" id="SECID0EV5BI"><title>Description.</title><p>
                <bold>Male</bold> (holotype). Total length 7.25, <abbrev xmlns:xlink="http://www.w3.org/1999/xlink" xlink:title="carapace length" id="ABBRID0E45BI" xlink:type="simple">CL</abbrev> 3.50, <abbrev xmlns:xlink="http://www.w3.org/1999/xlink" xlink:title="carapace width" id="ABBRID0EA6BI" xlink:type="simple">CW</abbrev> 2.43, <abbrev xmlns:xlink="http://www.w3.org/1999/xlink" xlink:title="abdomen length" id="ABBRID0ED6BI" xlink:type="simple">AL</abbrev> 3.75, <abbrev xmlns:xlink="http://www.w3.org/1999/xlink" xlink:title="abdomen width" id="ABBRID0EG6BI" xlink:type="simple">AW</abbrev> 1.50. Eye measurements: <abbrev xmlns:xlink="http://www.w3.org/1999/xlink" xlink:title="anterior median eyes" id="ABBRID0EJ6BI" xlink:type="simple">AME</abbrev> 0.70, <abbrev xmlns:xlink="http://www.w3.org/1999/xlink" xlink:title="anterior lateral eyes" id="ABBRID0EM6BI" xlink:type="simple">ALE</abbrev> 0.32, <abbrev xmlns:xlink="http://www.w3.org/1999/xlink" xlink:title="posterior median eyes" id="ABBRID0EP6BI" xlink:type="simple">PME</abbrev> 0.15, <abbrev xmlns:xlink="http://www.w3.org/1999/xlink" xlink:title="posterior lateral eyes" id="ABBRID0ES6BI" xlink:type="simple">PLE</abbrev> 0.25, <abbrev xmlns:xlink="http://www.w3.org/1999/xlink" xlink:title="anterior eye row" id="ABBRID0EV6BI" xlink:type="simple">AER</abbrev> 2.10, <abbrev xmlns:xlink="http://www.w3.org/1999/xlink" xlink:title="posterior eye row" id="ABBRID0EY6BI" xlink:type="simple">PER</abbrev> 2.15, <abbrev xmlns:xlink="http://www.w3.org/1999/xlink" xlink:title="length of eye field" id="ABBRID0E26BI" xlink:type="simple">EFL</abbrev> 1.80. Clypeus 0.25 high. Legs: I 6.00 (2.00, 1.10, 1.25, 0.90, 0.75); II 5.45 (1.65, 1.00, 1.20, 0.85, 0.75); III 5.48(1.70, 0.85, 1.00, 1.10, 0.83); IV 6.52 (1.95, 0.92, 1.50, 1.35, 0.80).</p><p>Carapace dark brown (Fig. <xref ref-type="fig" rid="F29">29C</xref>). Lateral <italic>eyes</italic> with surrounded with black. <italic>Chelicerae</italic> dark orange-brown, sparsely covered with fine grey hairs. <italic>Maxillae</italic> brownish with dull white tips and with grey hairs on the inner margins. <italic>Labium</italic> dark brown, with dull white tip and black hairs. <italic>Sternum</italic> orange-brown. Abdomen with central light stripe, black laterally. Venter dark greyish. Spinnerets black. Legs I more robust and darker than the other legs, which are yellow. Spination of leg I: femur d2-1-1; tibia v2-2-2; metatarsus v2-0-2. Palpal tibia short, about 1/5 the length of the cymbium, <abbrev xmlns:xlink="http://www.w3.org/1999/xlink" xlink:title="retrolateral tibial apophysis" id="ABBRID0EOACI" xlink:type="simple">RTA</abbrev> straight, as long as tibia (Fig. <xref ref-type="fig" rid="F28">28B</xref>). Cymbium bent. Bulb elongate, set obliquely, with peripheral seminal duct. Embolus arising from basal-retrolateral part of the bulb, running parallel to bulb and extending to the tip of the cymbium (Fig. <xref ref-type="fig" rid="F28">28C</xref>).</p><p>
                <bold>Female</bold> (one of paratypes, same locality as holotype). Total length 9.26, <abbrev xmlns:xlink="http://www.w3.org/1999/xlink" xlink:title="carapace length" id="ABBRID0E4ACI" xlink:type="simple">CL</abbrev> 4.00, <abbrev xmlns:xlink="http://www.w3.org/1999/xlink" xlink:title="carapace width" id="ABBRID0EABCI" xlink:type="simple">CW</abbrev> 2.56, <abbrev xmlns:xlink="http://www.w3.org/1999/xlink" xlink:title="abdomen length" id="ABBRID0EDBCI" xlink:type="simple">AL</abbrev> 5.26, <abbrev xmlns:xlink="http://www.w3.org/1999/xlink" xlink:title="abdomen width" id="ABBRID0EGBCI" xlink:type="simple">AW</abbrev> 2.38. Eye measurements: <abbrev xmlns:xlink="http://www.w3.org/1999/xlink" xlink:title="anterior median eyes" id="ABBRID0EJBCI" xlink:type="simple">AME</abbrev> 0.79, <abbrev xmlns:xlink="http://www.w3.org/1999/xlink" xlink:title="anterior lateral eyes" id="ABBRID0EMBCI" xlink:type="simple">ALE</abbrev> 0.39, <abbrev xmlns:xlink="http://www.w3.org/1999/xlink" xlink:title="posterior median eyes" id="ABBRID0EPBCI" xlink:type="simple">PME</abbrev> 0.08, <abbrev xmlns:xlink="http://www.w3.org/1999/xlink" xlink:title="posterior lateral eyes" id="ABBRID0ESBCI" xlink:type="simple">PLE</abbrev> 0.34, <abbrev xmlns:xlink="http://www.w3.org/1999/xlink" xlink:title="anterior eye row" id="ABBRID0EVBCI" xlink:type="simple">AER</abbrev> 2.28, <abbrev xmlns:xlink="http://www.w3.org/1999/xlink" xlink:title="posterior eye row" id="ABBRID0EYBCI" xlink:type="simple">PER</abbrev> 2.30, <abbrev xmlns:xlink="http://www.w3.org/1999/xlink" xlink:title="length of eye field" id="ABBRID0E2BCI" xlink:type="simple">EFL</abbrev> 2.10. Clypeus 0.13 high. Legs: I 6.57 (2.15, 1.34, 1.48, 0.90, 0.70); II 6.02 (1.90, 1.20, 1.25, 0.95, 0.72); III 6.11 (1.90, 1.08, 1.00, 1.34, 0.79); IV 7.77 (2.28, 1.18, 1.72, 1.80, 0.79).</p><p>Spination of leg I: femur d0-1-0; tibia v2-2-2; metatarsus v2-0-2. Other characters similar to those of male. Epigyne with two rectangular posterior projections and central bulge formed by the copulatory ducts (Fig. <xref ref-type="fig" rid="F29">29A</xref>). Copulatory openings boomerang-like, located anteriorly. Copulatory ducts short, receptacles round, fertilisation ducts at the anterior part of the receptacles (Fig. <xref ref-type="fig" rid="F29">29B</xref>).</p></tp:treatment-sec><tp:treatment-sec sec-type="distribution" id="SECID0EICCI"><title>Distribution.</title><p>Known from several localities in Xishuangbanna.</p></tp:treatment-sec><tp:treatment-sec><!--Section generated to contain objects referenced in tp:taxon-treatment.--><fig id="F43" position="float" orientation="portrait"><label>Figure 43.</label><caption><p>Four main collection localities in Xishuangbanna, Yunnan, China. <bold>1</bold> Mengla Town <bold>2</bold> Menglun Town <bold>3</bold> Mengyang Town <bold>4</bold> Menghai Town.</p></caption><graphic xmlns:xlink="http://www.w3.org/1999/xlink" xlink:href="zookeys-630-043-g043.jpg" position="float" orientation="portrait" xlink:type="simple" id="oo_110242.jpg"/></fig></tp:treatment-sec><ref-list><ref id="B13"><mixed-citation xmlns:xlink="http://www.w3.org/1999/xlink" xlink:type="simple">
          <person-group><name name-style="western"><surname>Prószyński</surname><given-names>J</given-names></name><name name-style="western"><surname>Deeleman-Reinhold</surname><given-names>CL</given-names></name></person-group> (<year>2012</year>) <article-title>Description of some <tp:taxon-name><tp:taxon-name-part taxon-name-part-type="family">Salticidae</tp:taxon-name-part></tp:taxon-name> (<tp:taxon-name><tp:taxon-name-part taxon-name-part-type="order">Aranei</tp:taxon-name-part></tp:taxon-name>) from the Malay archipelago. II. <tp:taxon-name><tp:taxon-name-part taxon-name-part-type="family">Salticidae</tp:taxon-name-part></tp:taxon-name> of Java and Sumatra, with comments on related species.</article-title> <source><tp:taxon-name><tp:taxon-name-part taxon-name-part-type="phylum">Arthropoda</tp:taxon-name-part></tp:taxon-name> Selecta</source> <volume>21</volume>: <fpage>29</fpage>–<lpage>60</lpage>.</mixed-citation></ref></ref-list></tp:taxon-treatment>
