# Supplementary material for: The jumping spiders from Xishuangbanna, Yunnan, China (Araneae, Salticidae)
Source: Zookeys. 2016 Nov 9;(630):43–104. doi: 10.3897/zookeys.630.8466 (PMC5126523; doi:10.3897/zookeys.630.8466)
Supplement: XML Treatment for Phintella lepidus [file zookeys.630.8466-treatment17.xml]

<!DOCTYPE tp:taxon-treatment
  PUBLIC "-//TaxonX//DTD Taxonomic Treatment Publishing DTD v0 20100105//EN" "tax-treatment-NSO.dtd">
<tp:taxon-treatment xmlns:tp="http://www.plazi.org/taxpub"><tp:treatment-meta><kwd-group><label>Taxon classification</label><kwd><named-content content-type="kingdom">Animalia</named-content></kwd><kwd><named-content content-type="order">Araneae</named-content></kwd><kwd><named-content content-type="family">Salticidae</named-content></kwd></kwd-group><mixed-citation publication-type="journal"><person-group><name><surname>Cao</surname><given-names>Qi</given-names></name><name><surname>Li</surname><given-names>Shuqiang</given-names></name><name><surname>Żabka</surname><given-names>Marek</given-names></name></person-group><article-title>The jumping spiders from Xishuangbanna, Yunnan, China (<tp:taxon-name><tp:taxon-name-part taxon-name-part-type="order">Araneae</tp:taxon-name-part></tp:taxon-name>, <tp:taxon-name><tp:taxon-name-part taxon-name-part-type="family">Salticidae</tp:taxon-name-part></tp:taxon-name>)</article-title><source>Zookeys</source><day>9</day><month>11</month><year>2016</year><volume>2016</volume><issue>630</issue><fpage>43</fpage><lpage>104</lpage><pub-id pub-id-type="doi">10.3897/zookeys.630.8466</pub-id></mixed-citation></tp:treatment-meta><tp:nomenclature><tp:taxon-name>
                <tp:taxon-name-part taxon-name-part-type="genus">Phintella</tp:taxon-name-part>
                <tp:taxon-name-part taxon-name-part-type="species">lepidus</tp:taxon-name-part>
                <object-id xmlns:xlink="http://www.w3.org/1999/xlink" content-type="zoobank" xlink:type="simple">http://zoobank.org/D3974470-7A73-42D5-A2CC-0B3FBB801E8A</object-id>
              </tp:taxon-name><tp:taxon-authority>Cao &amp; Li</tp:taxon-authority><tp:taxon-status xmlns:xlink="http://www.w3.org/1999/xlink" xlink:type="simple">sp. n.</tp:taxon-status><xref ref-type="fig" rid="F32">Figs 32</xref><xref ref-type="fig" rid="F33">, 33</xref><xref ref-type="fig" rid="F43">, 43</xref></tp:nomenclature><tp:treatment-sec sec-type="material" id="SECID0EHNCI"><title>Type.</title><p>
                <bold>Holotype</bold> ♂: CHINA, Yunnan, Jinghong City, Mengyang Town (<named-content xmlns:xlink="http://www.w3.org/1999/xlink" content-type="dwc:verbatimCoordinates" xlink:type="simple"><named-content content-type="geo-json" specific-use="{&#34;type&#34;:&#34;Point&#34;,&#34;coordinates&#34;:[100.875883,22.162750]}" id="NCID0ESNCI" xlink:type="simple">22°09.765'N, 100°52.553'E</named-content></named-content>, 862 m), seasonal rainforest, 22 July 2012, Q. Zhao &amp; Z. Chen leg. <bold>Paratypes</bold>: 1♂1♀, CHINA, Yunnan, Mengla County, Xiaolongha Village, Xishuangbanna Nature Reserve, Biological diversity corridor (<named-content xmlns:xlink="http://www.w3.org/1999/xlink" content-type="dwc:verbatimCoordinates" xlink:type="simple"><named-content content-type="geo-json" specific-use="{&#34;type&#34;:&#34;Point&#34;,&#34;coordinates&#34;:[101.617083,21.403200]}" id="NCID0E3NCI" xlink:type="simple">21°24.192'N, 101°37.025'E</named-content></named-content>, 657 m), seasonal rainforest, 29 July 2012, Q. Zhao &amp; Z. Chen leg.</p></tp:treatment-sec><tp:treatment-sec sec-type="etymology" id="SECID0EBOCI"><title>Etymology.</title><p>From Latin <italic><tp:taxon-name><tp:taxon-name-part taxon-name-part-type="species">lepidus</tp:taxon-name-part></tp:taxon-name></italic> (nice), in reference to the body appearance; adjective.</p></tp:treatment-sec><tp:treatment-sec sec-type="diagnosis" id="SECID0EROCI"><title>Diagnosis.</title><p>Male can be distinguished from other congeners by the wrench-like structure comprising the embolus and lamellar process (Fig. <xref ref-type="fig" rid="F32">32C–D</xref>). The epigyne (Fig. <xref ref-type="fig" rid="F33">33A–B</xref>) resembles that of <italic><tp:taxon-name><tp:taxon-name-part taxon-name-part-type="genus">Pancorius</tp:taxon-name-part> <tp:taxon-name-part taxon-name-part-type="species">piatensis</tp:taxon-name-part></tp:taxon-name></italic> Barrion &amp; Litsinger, 1995 (see <xref ref-type="bibr" rid="B2">Barrion and Litsinger 1995</xref>: fig. 36a–f), but the copulatory ducts are broader, about 1/2 the length of the receptacle diameter vs. 1/4 the length in <italic><tp:taxon-name><tp:taxon-name-part taxon-name-part-type="genus">Pancorius</tp:taxon-name-part> <tp:taxon-name-part taxon-name-part-type="species">piatensis</tp:taxon-name-part></tp:taxon-name></italic>.</p><fig id="F32" position="float" orientation="portrait"><label>Figure 32.</label><caption><p>Palp of <italic><tp:taxon-name><tp:taxon-name-part taxon-name-part-type="genus">Phintella</tp:taxon-name-part> <tp:taxon-name-part taxon-name-part-type="species">lepidus</tp:taxon-name-part></tp:taxon-name></italic> sp. n., male holotype. <bold>A</bold> prolateral <bold>B</bold> retrolateral <bold>C</bold> ventral <bold>D</bold> bulb, ventral. Scale bar equal for <bold>A–C</bold>.</p></caption><graphic xmlns:xlink="http://www.w3.org/1999/xlink" xlink:href="zookeys-630-043-g032.jpg" position="float" orientation="portrait" xlink:type="simple" id="oo_110230.jpg"/></fig></tp:treatment-sec><tp:treatment-sec sec-type="description" id="SECID0EYQCI"><title>Description.</title><p>
                <bold>Male</bold> (holotype). Total length 5.10, <abbrev xmlns:xlink="http://www.w3.org/1999/xlink" xlink:title="carapace length" id="ABBRID0EARCI" xlink:type="simple">CL</abbrev> 2.25, <abbrev xmlns:xlink="http://www.w3.org/1999/xlink" xlink:title="carapace width" id="ABBRID0EDRCI" xlink:type="simple">CW</abbrev> 1.75, <abbrev xmlns:xlink="http://www.w3.org/1999/xlink" xlink:title="abdomen length" id="ABBRID0EGRCI" xlink:type="simple">AL</abbrev> 2.85, <abbrev xmlns:xlink="http://www.w3.org/1999/xlink" xlink:title="abdomen width" id="ABBRID0EJRCI" xlink:type="simple">AW</abbrev> 1.50. Eye measurements: <abbrev xmlns:xlink="http://www.w3.org/1999/xlink" xlink:title="anterior median eyes" id="ABBRID0EMRCI" xlink:type="simple">AME</abbrev> 0.50, <abbrev xmlns:xlink="http://www.w3.org/1999/xlink" xlink:title="anterior lateral eyes" id="ABBRID0EPRCI" xlink:type="simple">ALE</abbrev> 0.30, <abbrev xmlns:xlink="http://www.w3.org/1999/xlink" xlink:title="posterior median eyes" id="ABBRID0ESRCI" xlink:type="simple">PME</abbrev> 0.05, <abbrev xmlns:xlink="http://www.w3.org/1999/xlink" xlink:title="posterior lateral eyes" id="ABBRID0EVRCI" xlink:type="simple">PLE</abbrev> 0.20, <abbrev xmlns:xlink="http://www.w3.org/1999/xlink" xlink:title="anterior eye row" id="ABBRID0EYRCI" xlink:type="simple">AER</abbrev> 1.75, <abbrev xmlns:xlink="http://www.w3.org/1999/xlink" xlink:title="posterior eye row" id="ABBRID0E2RCI" xlink:type="simple">PER</abbrev> 1.70, <abbrev xmlns:xlink="http://www.w3.org/1999/xlink" xlink:title="length of eye field" id="ABBRID0E5RCI" xlink:type="simple">EFL</abbrev> 1.35. Clypeus 0.40 high. Legs: I 6.25 (1.75, 1.00, 1.50, 1.25, 0.75); II 4.83 (1.35, 0.73, 1.15, 0.90, 0.70); III 5.60(1.60, 0.70, 1.25, 1.30, 0.75); IV 5.80 (1.65, 0.70, 1.35, 1.35, 0.75).</p><p>Carapace dark brown (Fig. <xref ref-type="fig" rid="F33">33C</xref>). Ocular area with metallic lustre, anteriorly with black hairs. Posterior median and margin with white strip of hairs. Clypeus with white strip of hairs. Chelicerae dark brown. <italic>Maxillae and</italic> labium greyish brown, tips with grey hairs. Sternum yellow with dark margin. Atrium with distinct anterior margin. Abdomen oval, dorsomedially yellow, the rest dark grey with a metallic lustre. Venter dark grey. Spinnerets grey-brown. Legs I more robust and darker than others, which are yellowish. Spination of leg I: femur d3-1-1; tibia v2-2-2-2; metatarsus v2-0-2. Palp: tibia short, about 1/3 the length of the cymbium. Tibial apophysis about 2/3 the length of the tibia, with pointed tip (Fig. <xref ref-type="fig" rid="F32">32B</xref>). Bulb about twice as long than wide, with distinct outgrowth and one retrolateral process (in prolateral or retrolateral views). Embolus subequal to length of the <abbrev xmlns:xlink="http://www.w3.org/1999/xlink" xlink:title="retrolateral tibial apophysis" id="ABBRID0ENSCI" xlink:type="simple">RTA</abbrev>, accompanied with one lamellar process (Fig. <xref ref-type="fig" rid="F32">32D</xref>).</p><fig id="F33" position="float" orientation="portrait"><label>Figure 33.</label><caption><p>
          <italic><tp:taxon-name><tp:taxon-name-part taxon-name-part-type="genus">Phintella</tp:taxon-name-part> <tp:taxon-name-part taxon-name-part-type="species">lepidus</tp:taxon-name-part></tp:taxon-name></italic> sp. n., female paratype and male holotype. <bold>A</bold> epigyne, ventral <bold>B</bold> vulva, dorsal <bold>C</bold> male habitus, dorsal <bold>D</bold> female habitus, dorsal <bold>E</bold> female habitus, ventral. Scale bars equal for <bold>A</bold> and <bold>B</bold>; equal for <bold>D</bold> and <bold>E</bold>.</p></caption><graphic xmlns:xlink="http://www.w3.org/1999/xlink" xlink:href="zookeys-630-043-g033.jpg" position="float" orientation="portrait" xlink:type="simple" id="oo_110231.jpg"/></fig><p>
                <bold>Female</bold> (one of paratypes). Total length 4.42, <abbrev xmlns:xlink="http://www.w3.org/1999/xlink" xlink:title="carapace length" id="ABBRID0EBUCI" xlink:type="simple">CL</abbrev> 1.70, <abbrev xmlns:xlink="http://www.w3.org/1999/xlink" xlink:title="carapace width" id="ABBRID0EEUCI" xlink:type="simple">CW</abbrev> 1.30, <abbrev xmlns:xlink="http://www.w3.org/1999/xlink" xlink:title="abdomen length" id="ABBRID0EHUCI" xlink:type="simple">AL</abbrev> 2.72, <abbrev xmlns:xlink="http://www.w3.org/1999/xlink" xlink:title="abdomen width" id="ABBRID0EKUCI" xlink:type="simple">AW</abbrev> 1.72. Eye measurements: <abbrev xmlns:xlink="http://www.w3.org/1999/xlink" xlink:title="anterior median eyes" id="ABBRID0ENUCI" xlink:type="simple">AME</abbrev> 0.43, <abbrev xmlns:xlink="http://www.w3.org/1999/xlink" xlink:title="anterior lateral eyes" id="ABBRID0EQUCI" xlink:type="simple">ALE</abbrev> 0.22, <abbrev xmlns:xlink="http://www.w3.org/1999/xlink" xlink:title="posterior median eyes" id="ABBRID0ETUCI" xlink:type="simple">PME</abbrev> 0.04, <abbrev xmlns:xlink="http://www.w3.org/1999/xlink" xlink:title="posterior lateral eyes" id="ABBRID0EWUCI" xlink:type="simple">PLE</abbrev> 0.23, <abbrev xmlns:xlink="http://www.w3.org/1999/xlink" xlink:title="anterior eye row" id="ABBRID0EZUCI" xlink:type="simple">AER</abbrev> 1.25, <abbrev xmlns:xlink="http://www.w3.org/1999/xlink" xlink:title="posterior eye row" id="ABBRID0E3UCI" xlink:type="simple">PER</abbrev> 1.23, <abbrev xmlns:xlink="http://www.w3.org/1999/xlink" xlink:title="length of eye field" id="ABBRID0E6UCI" xlink:type="simple">EFL</abbrev> 1.13. Clypeus 0.37 high. Legs: I 3.35 (0.92, 0.62, 0.91, 0.61, 0.39); II 3.34 (0.90, 0.63, 0.88, 0.56, 0.37); III 3.57(1.06, 0.50, 0.71, 0.86, 0.44); IV 4.15 (1.33, 0.47, 0.96, 0.87, 0.52).</p><p>Posterior part of carapace with broader white stripe of hairs than in male. Abdomen with broad, dark decorative pattern. Legs yellowish. Spination of leg I: femur d2-1-1; tibia v2-2-2-2; metatarsus v2-0-2. Other characters similar to these of male. Epigyne sclerotised along the anterior margin (Fig. <xref ref-type="fig" rid="F33">33A</xref>). Copulatory openings with strongly sclerotised edges. Two pockets near posterolateral edge. Copulatory ducts bent, short. Receptacles spherical, their diameter about 2 times as wide as copulatory ducts. Fertilisation ducts located anteriorly to the receptacles (Fig. <xref ref-type="fig" rid="F33">33B</xref>).</p></tp:treatment-sec><tp:treatment-sec sec-type="distribution" id="SECID0EMVCI"><title>Distribution.</title><p>Known from two localities in Xishuangbanna.</p></tp:treatment-sec><tp:treatment-sec><!--Section generated to contain objects referenced in tp:taxon-treatment.--><fig id="F43" position="float" orientation="portrait"><label>Figure 43.</label><caption><p>Four main collection localities in Xishuangbanna, Yunnan, China. <bold>1</bold> Mengla Town <bold>2</bold> Menglun Town <bold>3</bold> Mengyang Town <bold>4</bold> Menghai Town.</p></caption><graphic xmlns:xlink="http://www.w3.org/1999/xlink" xlink:href="zookeys-630-043-g043.jpg" position="float" orientation="portrait" xlink:type="simple" id="oo_110242.jpg"/></fig></tp:treatment-sec><ref-list><ref id="B2"><mixed-citation xmlns:xlink="http://www.w3.org/1999/xlink" xlink:type="simple">
          <person-group><name name-style="western"><surname>Barrion</surname><given-names>AT</given-names></name><name name-style="western"><surname>Litsinger</surname><given-names>JA</given-names></name></person-group> (<year>1995</year>) <source>Riceland Spiders of South and Southeast Asia.</source> <publisher-name>CAB International</publisher-name>, <publisher-loc>Wallingford</publisher-loc>, <size units="page">700 pp</size>.</mixed-citation></ref></ref-list></tp:taxon-treatment>
