# Supplementary material for: The jumping spiders from Xishuangbanna, Yunnan, China (Araneae, Salticidae)
Source: Zookeys. 2016 Nov 9;(630):43–104. doi: 10.3897/zookeys.630.8466 (PMC5126523; doi:10.3897/zookeys.630.8466)
Supplement: XML Treatment for Phintella sancha [file zookeys.630.8466-treatment18.xml]

<!DOCTYPE tp:taxon-treatment
  PUBLIC "-//TaxonX//DTD Taxonomic Treatment Publishing DTD v0 20100105//EN" "tax-treatment-NSO.dtd">
<tp:taxon-treatment xmlns:tp="http://www.plazi.org/taxpub"><tp:treatment-meta><kwd-group><label>Taxon classification</label><kwd><named-content content-type="kingdom">Animalia</named-content></kwd><kwd><named-content content-type="order">Araneae</named-content></kwd><kwd><named-content content-type="family">Salticidae</named-content></kwd></kwd-group><mixed-citation publication-type="journal"><person-group><name><surname>Cao</surname><given-names>Qi</given-names></name><name><surname>Li</surname><given-names>Shuqiang</given-names></name><name><surname>Żabka</surname><given-names>Marek</given-names></name></person-group><article-title>The jumping spiders from Xishuangbanna, Yunnan, China (<tp:taxon-name><tp:taxon-name-part taxon-name-part-type="order">Araneae</tp:taxon-name-part></tp:taxon-name>, <tp:taxon-name><tp:taxon-name-part taxon-name-part-type="family">Salticidae</tp:taxon-name-part></tp:taxon-name>)</article-title><source>Zookeys</source><day>9</day><month>11</month><year>2016</year><volume>2016</volume><issue>630</issue><fpage>43</fpage><lpage>104</lpage><pub-id pub-id-type="doi">10.3897/zookeys.630.8466</pub-id></mixed-citation></tp:treatment-meta><tp:nomenclature><tp:taxon-name>
                <tp:taxon-name-part taxon-name-part-type="genus">Phintella</tp:taxon-name-part>
                <tp:taxon-name-part taxon-name-part-type="species">sancha</tp:taxon-name-part>
                <object-id xmlns:xlink="http://www.w3.org/1999/xlink" content-type="zoobank" xlink:type="simple">http://zoobank.org/43D9664A-155C-4373-A6E2-7C32C044F02A</object-id>
              </tp:taxon-name><tp:taxon-authority>Cao &amp; Li</tp:taxon-authority><tp:taxon-status xmlns:xlink="http://www.w3.org/1999/xlink" xlink:type="simple">sp. n.</tp:taxon-status><xref ref-type="fig" rid="F34">Figs 34</xref><xref ref-type="fig" rid="F35">, 35</xref><xref ref-type="fig" rid="F43">, 43</xref><!--PageBreak--><!--PageBreak--><!--PageBreak--></tp:nomenclature><tp:treatment-sec sec-type="material" id="SECID0EFXCI"><title>Type.</title><p>
                <bold>Holotype</bold> ♂: CHINA, Yunnan, Mengla County, Menglun Town, rubber plantation (<named-content xmlns:xlink="http://www.w3.org/1999/xlink" content-type="dwc:verbatimCoordinates" xlink:type="simple"><named-content content-type="geo-json" specific-use="{&#34;type&#34;:&#34;Point&#34;,&#34;coordinates&#34;:[101.271983,21.911400]}" id="NCID0EQXCI" xlink:type="simple">21°54.684'N, 101°16.319'E</named-content></named-content>, 585 m), 8 April 2007, G. Zheng leg.</p></tp:treatment-sec><tp:treatment-sec sec-type="etymology" id="SECID0EVXCI"><title>Etymology.</title><p>From Chinese Pinyin <italic>san cha</italic> (trident), in reference to the trifurcate <abbrev xmlns:xlink="http://www.w3.org/1999/xlink" xlink:title="retrolateral tibial apophysis" id="ABBRID0E4XCI" xlink:type="simple">RTA</abbrev>; noun.</p></tp:treatment-sec><tp:treatment-sec sec-type="diagnosis" id="SECID0EAYCI"><title>Diagnosis.</title><p>Similar to <italic><tp:taxon-name><tp:taxon-name-part taxon-name-part-type="genus">Phintella</tp:taxon-name-part> <tp:taxon-name-part taxon-name-part-type="species">suavisoides</tp:taxon-name-part></tp:taxon-name></italic> Lei &amp; Peng, 2013 (Fig. <xref ref-type="fig" rid="F36">36</xref>), but can be distinguished by: (1) trifurcate <abbrev xmlns:xlink="http://www.w3.org/1999/xlink" xlink:title="retrolateral tibial apophysis" id="ABBRID0EUYCI" xlink:type="simple">RTA</abbrev> in new species (Fig. <xref ref-type="fig" rid="F34">34B</xref>) vs. bifurcate in <italic><tp:taxon-name><tp:taxon-name-part taxon-name-part-type="genus">Phintella</tp:taxon-name-part> <tp:taxon-name-part taxon-name-part-type="species">suavisoides</tp:taxon-name-part></tp:taxon-name></italic>; (2) the terminal seminal duct angle almost 30° (Fig. <xref ref-type="fig" rid="F34">34C</xref>) vs. about 60° in <italic><tp:taxon-name><tp:taxon-name-part taxon-name-part-type="genus">Phintella</tp:taxon-name-part> <tp:taxon-name-part taxon-name-part-type="species">suavisoides</tp:taxon-name-part></tp:taxon-name></italic>; (3) the embolus of the new species is accompanied by one digitiform lamellar process (Fig. <xref ref-type="fig" rid="F34">34D</xref>), lacking in <italic><tp:taxon-name><tp:taxon-name-part taxon-name-part-type="genus">Phintella</tp:taxon-name-part> <tp:taxon-name-part taxon-name-part-type="species">suavisoides</tp:taxon-name-part></tp:taxon-name></italic>.</p><fig id="F34" position="float" orientation="portrait"><label>Figure 34.</label><caption><p>Palp of <italic><tp:taxon-name><tp:taxon-name-part taxon-name-part-type="genus">Phintella</tp:taxon-name-part> <tp:taxon-name-part taxon-name-part-type="species">sancha</tp:taxon-name-part></tp:taxon-name></italic> sp. n., male holotype. <bold>A</bold> prolateral <bold>B</bold> retrolateral <bold>C</bold> ventral <bold>D</bold> bulb, ventral. Scale bar equal for <bold>A–C</bold>.</p></caption><graphic xmlns:xlink="http://www.w3.org/1999/xlink" xlink:href="zookeys-630-043-g034.jpg" position="float" orientation="portrait" xlink:type="simple" id="oo_110233.jpg"/></fig></tp:treatment-sec><tp:treatment-sec sec-type="description" id="SECID0EC2CI"><title>Description.</title><p>
                <bold>Male</bold> (holotype). Total length 3.60, <abbrev xmlns:xlink="http://www.w3.org/1999/xlink" xlink:title="carapace length" id="ABBRID0EK2CI" xlink:type="simple">CL</abbrev> 1.75, <abbrev xmlns:xlink="http://www.w3.org/1999/xlink" xlink:title="carapace width" id="ABBRID0EN2CI" xlink:type="simple">CW</abbrev> 1.40, <abbrev xmlns:xlink="http://www.w3.org/1999/xlink" xlink:title="abdomen length" id="ABBRID0EQ2CI" xlink:type="simple">AL</abbrev> 1.85, <abbrev xmlns:xlink="http://www.w3.org/1999/xlink" xlink:title="abdomen width" id="ABBRID0ET2CI" xlink:type="simple">AW</abbrev> 1.09. Eye measurements: <abbrev xmlns:xlink="http://www.w3.org/1999/xlink" xlink:title="anterior median eyes" id="ABBRID0EW2CI" xlink:type="simple">AME</abbrev> 0.45, <abbrev xmlns:xlink="http://www.w3.org/1999/xlink" xlink:title="anterior lateral eyes" id="ABBRID0EZ2CI" xlink:type="simple">ALE</abbrev> 0.13, <abbrev xmlns:xlink="http://www.w3.org/1999/xlink" xlink:title="posterior median eyes" id="ABBRID0E32CI" xlink:type="simple">PME</abbrev> 0.04, <abbrev xmlns:xlink="http://www.w3.org/1999/xlink" xlink:title="posterior lateral eyes" id="ABBRID0E62CI" xlink:type="simple">PLE</abbrev> 0.14, <abbrev xmlns:xlink="http://www.w3.org/1999/xlink" xlink:title="anterior eye row" id="ABBRID0EC3CI" xlink:type="simple">AER</abbrev> 1.25, <abbrev xmlns:xlink="http://www.w3.org/1999/xlink" xlink:title="posterior eye row" id="ABBRID0EF3CI" xlink:type="simple">PER</abbrev> 1.20, <abbrev xmlns:xlink="http://www.w3.org/1999/xlink" xlink:title="length of eye field" id="ABBRID0EI3CI" xlink:type="simple">EFL</abbrev> 1.06. Clypeus 0.15 high. Legs: I 4.63 (1.50, 0.80, 1.13, 0.80, 0.40); II 3.50 (1.05, 0.6, 0.75, 0.65, 0.45); III 4.08 (1.25, 0.55, 0.88, 0.90, 0.50); IV 4.10 (1.05, 0.50, 1.00, 1.00, 0.55).</p><p>Carapace brown (Fig. <xref ref-type="fig" rid="F35">35A</xref>). Chelicerae dark brown. <italic>Maxillae</italic> and labium brown, tips white with greyish hairs. Sternum light brown. Abdomen oval, greyish. Venter and spinnerets grey. Legs I more robust and darker than others, which are yellowish. Spination of leg I: femur d2-1-1; tibia v2-2-2; metatarsus v2-0-2. Palp: tibia short, about 1/3 the length of the cymbium. <abbrev xmlns:xlink="http://www.w3.org/1999/xlink" xlink:title="retrolateral tibial apophysis" id="ABBRID0ET3CI" xlink:type="simple">RTA</abbrev> trifurcate (Fig. <xref ref-type="fig" rid="F34">34B</xref>), short, about 1/4 the length of the cymbium. Bulb 2 times longer than wide, with anterior semi-transparent lobe. Embolus very short, slightly bent (Fig. <xref ref-type="fig" rid="F34">34C</xref>).</p><fig id="F35" position="float" orientation="portrait"><label>Figure 35.</label><caption><p>Habitus of <italic><tp:taxon-name><tp:taxon-name-part taxon-name-part-type="genus">Phintella</tp:taxon-name-part> <tp:taxon-name-part taxon-name-part-type="species">sancha</tp:taxon-name-part></tp:taxon-name></italic> sp. n., male holotype. <bold>A</bold> dorsal <bold>B</bold> ventral.</p></caption><graphic xmlns:xlink="http://www.w3.org/1999/xlink" xlink:href="zookeys-630-043-g035.jpg" position="float" orientation="portrait" xlink:type="simple" id="oo_110234.jpg"/></fig><p>
                <bold>Female.</bold> Unknown.</p></tp:treatment-sec><tp:treatment-sec sec-type="distribution" id="SECID0E44CI"><title>Distribution.</title><p>Known only from the type locality.</p></tp:treatment-sec><tp:treatment-sec><!--Section generated to contain objects referenced in tp:taxon-treatment.--><fig id="F43" position="float" orientation="portrait"><label>Figure 43.</label><caption><p>Four main collection localities in Xishuangbanna, Yunnan, China. <bold>1</bold> Mengla Town <bold>2</bold> Menglun Town <bold>3</bold> Mengyang Town <bold>4</bold> Menghai Town.</p></caption><graphic xmlns:xlink="http://www.w3.org/1999/xlink" xlink:href="zookeys-630-043-g043.jpg" position="float" orientation="portrait" xlink:type="simple" id="oo_110242.jpg"/></fig><fig id="F36" position="float" orientation="portrait"><label>Figure 36.</label><caption><p>Palp of <italic><tp:taxon-name><tp:taxon-name-part taxon-name-part-type="genus">Phintella</tp:taxon-name-part> <tp:taxon-name-part taxon-name-part-type="species">suavisoides</tp:taxon-name-part></tp:taxon-name></italic>, male from Xishuangbanna. <bold>A</bold> prolateral <bold>B</bold> retrolateral <bold>C</bold> ventral <bold>D</bold> bulb, ventral. Scale bar equal for <bold>A–C</bold>.</p></caption><graphic xmlns:xlink="http://www.w3.org/1999/xlink" xlink:href="zookeys-630-043-g036.jpg" position="float" orientation="portrait" xlink:type="simple" id="oo_110235.jpg"/></fig></tp:treatment-sec></tp:taxon-treatment>
