# Supplementary material for: The jumping spiders from Xishuangbanna, Yunnan, China (Araneae, Salticidae)
Source: Zookeys. 2016 Nov 9;(630):43–104. doi: 10.3897/zookeys.630.8466 (PMC5126523; doi:10.3897/zookeys.630.8466)
Supplement: XML Treatment for Phintella suavisoides [file zookeys.630.8466-treatment19.xml]

<!DOCTYPE tp:taxon-treatment
  PUBLIC "-//TaxonX//DTD Taxonomic Treatment Publishing DTD v0 20100105//EN" "tax-treatment-NSO.dtd">
<tp:taxon-treatment xmlns:tp="http://www.plazi.org/taxpub"><tp:treatment-meta><kwd-group><label>Taxon classification</label><kwd><named-content content-type="kingdom">Animalia</named-content></kwd><kwd><named-content content-type="order">Araneae</named-content></kwd><kwd><named-content content-type="family">Salticidae</named-content></kwd></kwd-group><mixed-citation publication-type="journal"><person-group><name><surname>Cao</surname><given-names>Qi</given-names></name><name><surname>Li</surname><given-names>Shuqiang</given-names></name><name><surname>Żabka</surname><given-names>Marek</given-names></name></person-group><article-title>The jumping spiders from Xishuangbanna, Yunnan, China (<tp:taxon-name><tp:taxon-name-part taxon-name-part-type="order">Araneae</tp:taxon-name-part></tp:taxon-name>, <tp:taxon-name><tp:taxon-name-part taxon-name-part-type="family">Salticidae</tp:taxon-name-part></tp:taxon-name>)</article-title><source>Zookeys</source><day>9</day><month>11</month><year>2016</year><volume>2016</volume><issue>630</issue><fpage>43</fpage><lpage>104</lpage><pub-id pub-id-type="doi">10.3897/zookeys.630.8466</pub-id></mixed-citation></tp:treatment-meta><tp:nomenclature><tp:taxon-name>
                <tp:taxon-name-part taxon-name-part-type="genus">Phintella</tp:taxon-name-part>
                <tp:taxon-name-part taxon-name-part-type="species">suavisoides</tp:taxon-name-part>
              </tp:taxon-name><tp:taxon-authority>Lei &amp; Peng, 2013</tp:taxon-authority><xref ref-type="fig" rid="F36">Figs 36</xref><xref ref-type="fig" rid="F37">, 37</xref><xref ref-type="fig" rid="F43">, 43</xref><tp:nomenclature-citation-list><tp:nomenclature-citation><tp:taxon-name>
                    <tp:taxon-name-part taxon-name-part-type="genus">Phintella</tp:taxon-name-part> <tp:taxon-name-part taxon-name-part-type="species">suavisoides</tp:taxon-name-part></tp:taxon-name><comment>Lei &amp; Peng, 2013: 103, figs 5, 6a–e (♂).</comment></tp:nomenclature-citation></tp:nomenclature-citation-list></tp:nomenclature><tp:treatment-sec sec-type="material" id="SECID0E16CI"><title>Material examined.</title><p>1♂1♀: CHINA, Yunnan, Mengla County, Menglun Town, 48 km landmark in Nature Reserve (<named-content xmlns:xlink="http://www.w3.org/1999/xlink" content-type="dwc:verbatimCoordinates" xlink:type="simple"><named-content content-type="geo-json" specific-use="{&#34;type&#34;:&#34;Point&#34;,&#34;coordinates&#34;:[101.160417,21.647550]}" id="NCID0EDADI" xlink:type="simple">21°38.853'N, 101°09.625'E</named-content></named-content>, 1001 m), seasonal rainforest, 30 July 2012, Q. Zhao &amp; Z. Chen leg. 1♂, CHINA, Yunnan, Jinghong City, Menga Town, Wengnan Village (<named-content xmlns:xlink="http://www.w3.org/1999/xlink" content-type="dwc:verbatimCoordinates" xlink:type="simple"><named-content content-type="geo-json" specific-use="{&#34;type&#34;:&#34;Point&#34;,&#34;coordinates&#34;:[100.368100,22.083667]}" id="NCID0ELADI" xlink:type="simple">22°05.020'N, 100°22.086'E</named-content></named-content>, 1118 m), secondary forest, 24 July 2012, Q. Zhao &amp; Z. Chen leg.; 1♀, CHINA, Yunnan, Jinghong City, Menghai County, Manda Village (<named-content xmlns:xlink="http://www.w3.org/1999/xlink" content-type="dwc:verbatimCoordinates" xlink:type="simple"><named-content content-type="geo-json" specific-use="{&#34;type&#34;:&#34;Point&#34;,&#34;coordinates&#34;:[100.395000,22.028367]}" id="NCID0ETADI" xlink:type="simple">22°01.702'N, 100°23.700'E</named-content></named-content>, 1188 m), secondary forest, 28 July 2012, Q. Zhao &amp; Z. Chen leg.</p></tp:treatment-sec><tp:treatment-sec sec-type="material" id="SECID0EYADI"><title>Comparative material examined.</title><p>
                <bold>Holotype</bold> ♂ (Hunan Normal University, China): CHINA, Yunnan, Tengchong County, Jietou Township, Zhoujiapo Village (<named-content xmlns:xlink="http://www.w3.org/1999/xlink" content-type="dwc:verbatimCoordinates" xlink:type="simple"><named-content content-type="geo-json" specific-use="{&#34;type&#34;:&#34;Point&#34;,&#34;coordinates&#34;:[98.668983,25.534767]}" id="NCID0EDBDI" xlink:type="simple">25°32.086'N, 98°40.139'E</named-content></named-content>, 1620 m), 13 May 2006, C. Yin, X. Peng, J. Hu &amp; P. Hu leg.</p></tp:treatment-sec><tp:treatment-sec sec-type="diagnosis" id="SECID0EIBDI"><title>Diagnosis.</title><p>Male well diagnosed by <xref ref-type="bibr" rid="B5">Lei and Peng (2013)</xref>. The female resembles <italic><tp:taxon-name><tp:taxon-name-part taxon-name-part-type="genus">Phintella</tp:taxon-name-part> <tp:taxon-name-part taxon-name-part-type="species">cavaleriei</tp:taxon-name-part></tp:taxon-name></italic> (Schenkel, 1963) (see <xref ref-type="bibr" rid="B9">Peng et al. 1993</xref>: figs 537–539), but the copulatory openings and copulatory ducts located medially (Fig. <xref ref-type="fig" rid="F37">37A–B</xref>) vs. laterally; copulatory ducts bent dorsally (Fig. <xref ref-type="fig" rid="F37">37B</xref>) vs. facing each other in <italic><tp:taxon-name><tp:taxon-name-part taxon-name-part-type="genus">Phintella</tp:taxon-name-part> <tp:taxon-name-part taxon-name-part-type="species">cavaleriei</tp:taxon-name-part></tp:taxon-name></italic>.</p><fig id="F36" position="float" orientation="portrait"><label>Figure 36.</label><caption><p>Palp of <italic><tp:taxon-name><tp:taxon-name-part taxon-name-part-type="genus">Phintella</tp:taxon-name-part> <tp:taxon-name-part taxon-name-part-type="species">suavisoides</tp:taxon-name-part></tp:taxon-name></italic>, male from Xishuangbanna. <bold>A</bold> prolateral <bold>B</bold> retrolateral <bold>C</bold> ventral <bold>D</bold> bulb, ventral. Scale bar equal for <bold>A–C</bold>.</p></caption><graphic xmlns:xlink="http://www.w3.org/1999/xlink" xlink:href="zookeys-630-043-g036.jpg" position="float" orientation="portrait" xlink:type="simple" id="oo_110235.jpg"/></fig><fig id="F37" position="float" orientation="portrait"><label>Figure 37.</label><caption><p>
          <italic><tp:taxon-name><tp:taxon-name-part taxon-name-part-type="genus">Phintella</tp:taxon-name-part> <tp:taxon-name-part taxon-name-part-type="species">suavisoides</tp:taxon-name-part></tp:taxon-name></italic>, female and male from Xishuangbanna. <bold>A</bold> epigyne, ventral <bold>B</bold> vulva, dorsal <bold>C</bold> male habitus, dorsal <bold>D</bold> female habitus, dorsal <bold>E</bold> female habitus, ventral. Scale bars equal for <bold>A</bold> and <bold>B</bold>; equal for <bold>D</bold> and <bold>E</bold>.</p></caption><graphic xmlns:xlink="http://www.w3.org/1999/xlink" xlink:href="zookeys-630-043-g037.jpg" position="float" orientation="portrait" xlink:type="simple" id="oo_110236.jpg"/></fig></tp:treatment-sec><tp:treatment-sec sec-type="description" id="SECID0E3EDI"><title>Description.</title><p>
                <bold>Male.</bold> Well described by <xref ref-type="bibr" rid="B5">Lei and Peng (2013)</xref>.</p><p>
                <bold>Female.</bold> Total length 3.25, <abbrev xmlns:xlink="http://www.w3.org/1999/xlink" xlink:title="carapace length" id="ABBRID0EMFDI" xlink:type="simple">CL</abbrev> 1.50, <abbrev xmlns:xlink="http://www.w3.org/1999/xlink" xlink:title="carapace width" id="ABBRID0EPFDI" xlink:type="simple">CW</abbrev> 1.28, <abbrev xmlns:xlink="http://www.w3.org/1999/xlink" xlink:title="abdomen length" id="ABBRID0ESFDI" xlink:type="simple">AL</abbrev> 1.75, <abbrev xmlns:xlink="http://www.w3.org/1999/xlink" xlink:title="abdomen width" id="ABBRID0EVFDI" xlink:type="simple">AW</abbrev> 1.10. Eye measurements: <abbrev xmlns:xlink="http://www.w3.org/1999/xlink" xlink:title="anterior median eyes" id="ABBRID0EYFDI" xlink:type="simple">AME</abbrev> 0.38, <abbrev xmlns:xlink="http://www.w3.org/1999/xlink" xlink:title="anterior lateral eyes" id="ABBRID0E2FDI" xlink:type="simple">ALE</abbrev> 0.20, <abbrev xmlns:xlink="http://www.w3.org/1999/xlink" xlink:title="posterior median eyes" id="ABBRID0E5FDI" xlink:type="simple">PME</abbrev> 0.03, <abbrev xmlns:xlink="http://www.w3.org/1999/xlink" xlink:title="posterior lateral eyes" id="ABBRID0EBGDI" xlink:type="simple">PLE</abbrev> 0.15, <abbrev xmlns:xlink="http://www.w3.org/1999/xlink" xlink:title="anterior eye row" id="ABBRID0EEGDI" xlink:type="simple">AER</abbrev> 1.19, <abbrev xmlns:xlink="http://www.w3.org/1999/xlink" xlink:title="posterior eye row" id="ABBRID0EHGDI" xlink:type="simple">PER</abbrev> 1.20, <abbrev xmlns:xlink="http://www.w3.org/1999/xlink" xlink:title="length of eye field" id="ABBRID0EKGDI" xlink:type="simple">EFL</abbrev> 1.00. Clypeus 0.10 high. Legs: I 3.01 (0.98, 0.50, 0.63, 0.50, 0.40); II 2.62 (0.80, 0.40, 0.52, 0.50, 0.40); III 3.09 (1.00, 0.40, 0.56, 0.73, 0.40); IV 3.73 (1.18, 0.44, 0.85, 0.86, 0.40).</p><p>Carapace light grey with dense setae (Fig. <xref ref-type="fig" rid="F37">37C</xref>). Clypeus light brown, covered by white, flat hairs. Chelicerae brown. Maxillae and labium greyish, tips with black hairs. Sternum greyish brown with light margin. Abdomen oval and white, clothed <!--PageBreak--><!--PageBreak--><!--PageBreak-->in dense setae. Venter greyish. Spinnerets green-grey. Legs white. Spination of leg I: femur d0-1-0; tibia v2-2-2; metatarsus v2-0-2. Copulatory openings small and located anteromedially (Fig. <xref ref-type="fig" rid="F37">37A</xref>). Copulatory ducts bent, short. Receptacles spherical, diameters four times wider than copulatory ducts. Fertilisation ducts located anteriorly to receptacles (Fig. <xref ref-type="fig" rid="F37">37B</xref>).</p></tp:treatment-sec><tp:treatment-sec sec-type="distribution" id="SECID0E6GDI"><title>Distribution.</title><p>Known from Gaoligong Mountains and Xishuangbanna in Yunnan, China.</p></tp:treatment-sec><tp:treatment-sec><!--Section generated to contain objects referenced in tp:taxon-treatment.--><fig id="F43" position="float" orientation="portrait"><label>Figure 43.</label><caption><p>Four main collection localities in Xishuangbanna, Yunnan, China. <bold>1</bold> Mengla Town <bold>2</bold> Menglun Town <bold>3</bold> Mengyang Town <bold>4</bold> Menghai Town.</p></caption><graphic xmlns:xlink="http://www.w3.org/1999/xlink" xlink:href="zookeys-630-043-g043.jpg" position="float" orientation="portrait" xlink:type="simple" id="oo_110242.jpg"/></fig></tp:treatment-sec><ref-list><ref id="B5"><mixed-citation xmlns:xlink="http://www.w3.org/1999/xlink" xlink:type="simple">
          <person-group><name name-style="western"><surname>Lei</surname><given-names>H</given-names></name><name name-style="western"><surname>Peng</surname><given-names>XJ</given-names></name></person-group> (<year>2013</year>) <article-title>Five new species of the genus <italic><tp:taxon-name><tp:taxon-name-part taxon-name-part-type="genus">Phintella</tp:taxon-name-part></tp:taxon-name></italic> (<tp:taxon-name><tp:taxon-name-part taxon-name-part-type="order">Araneae</tp:taxon-name-part></tp:taxon-name>: <tp:taxon-name><tp:taxon-name-part taxon-name-part-type="family">Salticidae</tp:taxon-name-part></tp:taxon-name>) from China.</article-title> <source>Oriental Insects</source> <volume>47</volume>: <fpage>99</fpage>–<lpage>110</lpage>. doi: <ext-link xlink:type="simple" ext-link-type="doi" xlink:href="10.1080/00305316.2013.783747">10.1080/00305316.2013.783747</ext-link></mixed-citation></ref><ref id="B9"><mixed-citation xmlns:xlink="http://www.w3.org/1999/xlink" xlink:type="simple">
          <person-group><name name-style="western"><surname>Peng</surname><given-names>XJ</given-names></name><name name-style="western"><surname>Xie</surname><given-names>LP</given-names></name><name name-style="western"><surname>Xiao</surname><given-names>XQ</given-names></name><name name-style="western"><surname>Yin</surname><given-names>CM</given-names></name></person-group> (<year>1993</year>) <source>Salticids in China (Arachniuda: <tp:taxon-name><tp:taxon-name-part taxon-name-part-type="order">Araneae</tp:taxon-name-part></tp:taxon-name>)</source>. <publisher-name>Hunan Normal University Press</publisher-name>, <size units="page">270 pp</size>.</mixed-citation></ref></ref-list></tp:taxon-treatment>
