# Supplementary material for: The jumping spiders from Xishuangbanna, Yunnan, China (Araneae, Salticidae)
Source: Zookeys. 2016 Nov 9;(630):43–104. doi: 10.3897/zookeys.630.8466 (PMC5126523; doi:10.3897/zookeys.630.8466)
Supplement: XML Treatment for Ptocasius paraweyersi [file zookeys.630.8466-treatment20.xml]

<!DOCTYPE tp:taxon-treatment
  PUBLIC "-//TaxonX//DTD Taxonomic Treatment Publishing DTD v0 20100105//EN" "tax-treatment-NSO.dtd">
<tp:taxon-treatment xmlns:tp="http://www.plazi.org/taxpub"><tp:treatment-meta><kwd-group><label>Taxon classification</label><kwd><named-content content-type="kingdom">Animalia</named-content></kwd><kwd><named-content content-type="order">Araneae</named-content></kwd><kwd><named-content content-type="family">Salticidae</named-content></kwd></kwd-group><mixed-citation publication-type="journal"><person-group><name><surname>Cao</surname><given-names>Qi</given-names></name><name><surname>Li</surname><given-names>Shuqiang</given-names></name><name><surname>Żabka</surname><given-names>Marek</given-names></name></person-group><article-title>The jumping spiders from Xishuangbanna, Yunnan, China (<tp:taxon-name><tp:taxon-name-part taxon-name-part-type="order">Araneae</tp:taxon-name-part></tp:taxon-name>, <tp:taxon-name><tp:taxon-name-part taxon-name-part-type="family">Salticidae</tp:taxon-name-part></tp:taxon-name>)</article-title><source>Zookeys</source><day>9</day><month>11</month><year>2016</year><volume>2016</volume><issue>630</issue><fpage>43</fpage><lpage>104</lpage><pub-id pub-id-type="doi">10.3897/zookeys.630.8466</pub-id></mixed-citation></tp:treatment-meta><tp:nomenclature><tp:taxon-name>
                <tp:taxon-name-part taxon-name-part-type="genus">Ptocasius</tp:taxon-name-part>
                <tp:taxon-name-part taxon-name-part-type="species">paraweyersi</tp:taxon-name-part>
                <object-id xmlns:xlink="http://www.w3.org/1999/xlink" content-type="zoobank" xlink:type="simple">http://zoobank.org/641FCCBC-0024-43AC-AE43-AE7FADBF0EB4</object-id>
              </tp:taxon-name><tp:taxon-authority>Cao &amp; Li</tp:taxon-authority><tp:taxon-status xmlns:xlink="http://www.w3.org/1999/xlink" xlink:type="simple">sp. n.</tp:taxon-status><xref ref-type="fig" rid="F38">Figs 38</xref><xref ref-type="fig" rid="F39">, 39</xref><xref ref-type="fig" rid="F43">, 43</xref><!--PageBreak--><!--PageBreak--></tp:nomenclature><tp:treatment-sec sec-type="material" id="SECID0EDJDI"><title>Type.</title><p>
                <bold>Holotype</bold> ♂: CHINA, Yunnan, Mengla County, Menglun Town, 48 km landmark in Nature Reserve (<named-content xmlns:xlink="http://www.w3.org/1999/xlink" content-type="dwc:verbatimCoordinates" xlink:type="simple"><named-content content-type="geo-json" specific-use="{&#34;type&#34;:&#34;Point&#34;,&#34;coordinates&#34;:[101.329133,21.978400]}" id="NCID0EOJDI" xlink:type="simple">21°58.704'N, 101°19.748'E</named-content></named-content>, 1088 m), seasonal rainforest, 12 August 2011, Q. Zhao &amp; Z. Chen leg. <bold>Paratypes</bold>: 1♂2♀, CHINA, Yunnan, Mengla County, Xiaolongha Village, Xishuangbanna Nature Reserve, Biological diversity corridor (<named-content xmlns:xlink="http://www.w3.org/1999/xlink" content-type="dwc:verbatimCoordinates" xlink:type="simple"><named-content content-type="geo-json" specific-use="{&#34;type&#34;:&#34;Point&#34;,&#34;coordinates&#34;:[101.617083,21.403200]}" id="NCID0EYJDI" xlink:type="simple">21°24.192'N, 101°37.025'E</named-content></named-content>, 657 m), seasonal rainforest, 29 June 2012, Q. Zhao &amp; Z. Chen leg.</p></tp:treatment-sec><tp:treatment-sec sec-type="etymology" id="SECID0E4JDI"><title>Etymology.</title><p>From Greek prefix <italic>para</italic> and <italic>weyersi</italic>, a patronym from Weyers, referring to similarities with <italic><tp:taxon-name><tp:taxon-name-part taxon-name-part-type="genus">Ptocasius</tp:taxon-name-part> <tp:taxon-name-part taxon-name-part-type="species">weyersi</tp:taxon-name-part></tp:taxon-name></italic>.</p></tp:treatment-sec><tp:treatment-sec sec-type="diagnosis" id="SECID0ERKDI"><title>Diagnosis.</title><p>Similar to <italic><tp:taxon-name><tp:taxon-name-part taxon-name-part-type="genus">Ptocasius</tp:taxon-name-part> <tp:taxon-name-part taxon-name-part-type="species">weyersi</tp:taxon-name-part></tp:taxon-name></italic> (see <xref ref-type="bibr" rid="B18">Żabka 1985</xref>: figs 530–532), but the tegulum has one small bump (Fig. <xref ref-type="fig" rid="F38">38D</xref>) and the <abbrev xmlns:xlink="http://www.w3.org/1999/xlink" xlink:title="retrolateral tibial apophysis" id="ABBRID0EJLDI" xlink:type="simple">RTA</abbrev> is straight (Fig. <xref ref-type="fig" rid="F38">38B</xref>) vs. bent backward in <italic><tp:taxon-name><tp:taxon-name-part taxon-name-part-type="genus">Ptocasius</tp:taxon-name-part> <tp:taxon-name-part taxon-name-part-type="species">weyersi</tp:taxon-name-part></tp:taxon-name></italic>. The female resembles <italic><tp:taxon-name><tp:taxon-name-part taxon-name-part-type="genus">Ptocasius</tp:taxon-name-part> <tp:taxon-name-part taxon-name-part-type="species">weyersi</tp:taxon-name-part></tp:taxon-name></italic>, ﻿but differs by having two epigynal hoods (Fig. <xref ref-type="fig" rid="F39">39A</xref>) vs. one. Compared to <italic><tp:taxon-name><tp:taxon-name-part taxon-name-part-type="genus">Ptocasius</tp:taxon-name-part> <tp:taxon-name-part taxon-name-part-type="species">songi</tp:taxon-name-part></tp:taxon-name></italic> Logunov, 1995, the hoods are located medially (Fig. <xref ref-type="fig" rid="F39">39A</xref>) vs. laterally and the receptacles are elongate (Fig. <xref ref-type="fig" rid="F39">39B</xref>) vs. spherical.</p><fig id="F38" position="float" orientation="portrait"><label>Figure 38.</label><caption><p>Palp of <italic><tp:taxon-name><tp:taxon-name-part taxon-name-part-type="genus">Ptocasius</tp:taxon-name-part> <tp:taxon-name-part taxon-name-part-type="species">paraweyersi</tp:taxon-name-part></tp:taxon-name></italic> sp. n., male holotype. <bold>A</bold> prolateral <bold>B</bold> retrolateral <bold>C</bold> ventral <bold>D</bold> bulb, ventral. Scale bar equal for <bold>A–C</bold>.</p></caption><graphic xmlns:xlink="http://www.w3.org/1999/xlink" xlink:href="zookeys-630-043-g038.jpg" position="float" orientation="portrait" xlink:type="simple" id="oo_110237.jpg"/></fig><fig id="F39" position="float" orientation="portrait"><label>Figure 39.</label><caption><p>
          <italic><tp:taxon-name><tp:taxon-name-part taxon-name-part-type="genus">Ptocasius</tp:taxon-name-part> <tp:taxon-name-part taxon-name-part-type="species">paraweyersi</tp:taxon-name-part></tp:taxon-name></italic> sp. n., female paratype and male holotype. <bold>A</bold> epigyne, ventral <bold>B</bold> vulva, dorsal <bold>C</bold> male habitus, dorsal <bold>D</bold> female habitus, dorsal <bold>E</bold> female habitus, ventral. Scale bars equal for <bold>A</bold> and <bold>B</bold>; equal for <bold>D</bold> and <bold>E</bold>.</p></caption><graphic xmlns:xlink="http://www.w3.org/1999/xlink" xlink:href="zookeys-630-043-g039.jpg" position="float" orientation="portrait" xlink:type="simple" id="oo_110238.jpg"/></fig></tp:treatment-sec><tp:treatment-sec sec-type="description" id="SECID0EEPDI"><title>Description.</title><p>
                <bold>Male</bold> (holotype). Total length 6.10, <abbrev xmlns:xlink="http://www.w3.org/1999/xlink" xlink:title="carapace length" id="ABBRID0EMPDI" xlink:type="simple">CL</abbrev> 2.60, <abbrev xmlns:xlink="http://www.w3.org/1999/xlink" xlink:title="carapace width" id="ABBRID0EPPDI" xlink:type="simple">CW</abbrev> 2.00, <abbrev xmlns:xlink="http://www.w3.org/1999/xlink" xlink:title="abdomen length" id="ABBRID0ESPDI" xlink:type="simple">AL</abbrev> 3.50, <abbrev xmlns:xlink="http://www.w3.org/1999/xlink" xlink:title="abdomen width" id="ABBRID0EVPDI" xlink:type="simple">AW</abbrev> 1.65. Eye measurements: <abbrev xmlns:xlink="http://www.w3.org/1999/xlink" xlink:title="anterior median eyes" id="ABBRID0EYPDI" xlink:type="simple">AME</abbrev> 0.63, <abbrev xmlns:xlink="http://www.w3.org/1999/xlink" xlink:title="anterior lateral eyes" id="ABBRID0E2PDI" xlink:type="simple">ALE</abbrev> 0.31, <abbrev xmlns:xlink="http://www.w3.org/1999/xlink" xlink:title="posterior median eyes" id="ABBRID0E5PDI" xlink:type="simple">PME</abbrev> 0.05, <abbrev xmlns:xlink="http://www.w3.org/1999/xlink" xlink:title="posterior lateral eyes" id="ABBRID0EBQDI" xlink:type="simple">PLE</abbrev> 0.30, <abbrev xmlns:xlink="http://www.w3.org/1999/xlink" xlink:title="anterior eye row" id="ABBRID0EEQDI" xlink:type="simple">AER</abbrev> 1.90, <abbrev xmlns:xlink="http://www.w3.org/1999/xlink" xlink:title="posterior eye row" id="ABBRID0EHQDI" xlink:type="simple">PER</abbrev> 1.90, <abbrev xmlns:xlink="http://www.w3.org/1999/xlink" xlink:title="length of eye field" id="ABBRID0EKQDI" xlink:type="simple">EFL</abbrev> 1.60. Clypeus 0.15 high. Legs: I 5.20 (1.50, 1.00, 1.25, 0.85, 0.60); II 4.45(1.35, 0.75, 1.10, 0.70, 0.55); III 5.15 (1.55, 0.75, 1.10, 1.05, 0.70); IV 5.25 (1.55, 0.75, 1.10, 1.10, 0.75).</p><p>Carapace dark brown with dense white hairs on both sides of the posterior edge (Fig. <xref ref-type="fig" rid="F39">39C</xref>). Chelicerae, clypeus and labium dark brown. <italic>Maxillae</italic> brown with wide, white tips. Sternum dark brown. Abdomen elongate, brownish. Venter puce with longitudinal rows of dots. Legs dark brown. Spination of leg I: femur d5-1-1; patella p0-1-0, r0-1-0; tibia v2-2-2, p1-1-1, r1-1-1; metatarsus v2-0-2, p1-0-1, r1-0-1. Palp: tibia short, about 1/3 the length of the cymbium. <abbrev xmlns:xlink="http://www.w3.org/1999/xlink" xlink:title="retrolateral tibial apophysis" id="ABBRID0EVQDI" xlink:type="simple">RTA</abbrev> short, with a pointed tip (Fig. <xref ref-type="fig" rid="F38">38C</xref>). Cymbium nearly flabellate with retrolateral fold. Seminal duct encircling tegulum prolaterally. Embolus elongate, its base at two o’clock (Fig. <xref ref-type="fig" rid="F38">38C–D</xref>).</p><!--PageBreak--><!--PageBreak--><!--PageBreak--><p>
                <bold>Female</bold> (one of paratypes). Total length 6.25, <abbrev xmlns:xlink="http://www.w3.org/1999/xlink" xlink:title="carapace length" id="ABBRID0EHRDI" xlink:type="simple">CL</abbrev> 2.81, <abbrev xmlns:xlink="http://www.w3.org/1999/xlink" xlink:title="carapace width" id="ABBRID0EKRDI" xlink:type="simple">CW</abbrev> 2.03, <abbrev xmlns:xlink="http://www.w3.org/1999/xlink" xlink:title="abdomen length" id="ABBRID0ENRDI" xlink:type="simple">AL</abbrev> 3.44, <abbrev xmlns:xlink="http://www.w3.org/1999/xlink" xlink:title="abdomen width" id="ABBRID0EQRDI" xlink:type="simple">AW</abbrev> 1.85. Eye measurements: <abbrev xmlns:xlink="http://www.w3.org/1999/xlink" xlink:title="anterior median eyes" id="ABBRID0ETRDI" xlink:type="simple">AME</abbrev> 0.63, <abbrev xmlns:xlink="http://www.w3.org/1999/xlink" xlink:title="anterior lateral eyes" id="ABBRID0EWRDI" xlink:type="simple">ALE</abbrev> 0.33, <abbrev xmlns:xlink="http://www.w3.org/1999/xlink" xlink:title="posterior median eyes" id="ABBRID0EZRDI" xlink:type="simple">PME</abbrev> 0.05, <abbrev xmlns:xlink="http://www.w3.org/1999/xlink" xlink:title="posterior lateral eyes" id="ABBRID0E3RDI" xlink:type="simple">PLE</abbrev> 0.28, <abbrev xmlns:xlink="http://www.w3.org/1999/xlink" xlink:title="anterior eye row" id="ABBRID0E6RDI" xlink:type="simple">AER</abbrev> 1.98, <abbrev xmlns:xlink="http://www.w3.org/1999/xlink" xlink:title="posterior eye row" id="ABBRID0ECSDI" xlink:type="simple">PER</abbrev> 2.00, <abbrev xmlns:xlink="http://www.w3.org/1999/xlink" xlink:title="length of eye field" id="ABBRID0EFSDI" xlink:type="simple">EFL</abbrev> 1.72. Clypeus 0.10 high. Legs: I 4.57 (1.41, 1.00, 1.00, 0.63, 0.53); II 4.37 (1.41, 0.90, 0.93, 0.63, 0.50); III 4.80 (1.56, 0.76, 1.00, 0.92, 0.56); IV 5.37 (1.70, 0.80, 1.13, 1.10, 0.64).</p><p>Abdomen light brown with irregular white patches. Venter yellowish with black longitudinal stripe. Spination of leg I: femur d3-1-1; patella p0-1-0; tibia v2-2-2, p1-0-1; metatarsus v2-0-2. Other characters similar to the male. Copulatory ducts long, broad and located laterally. Receptacles long and convoluted, forming four loops. Fertilisation ducts located at the anterior part of the receptacles (Fig. <xref ref-type="fig" rid="F39">39B</xref>).</p></tp:treatment-sec><tp:treatment-sec sec-type="distribution" id="SECID0EOSDI"><title>Distribution.</title><p>Known from several localities in Xishuangbanna.</p></tp:treatment-sec><tp:treatment-sec><!--Section generated to contain objects referenced in tp:taxon-treatment.--><fig id="F43" position="float" orientation="portrait"><label>Figure 43.</label><caption><p>Four main collection localities in Xishuangbanna, Yunnan, China. <bold>1</bold> Mengla Town <bold>2</bold> Menglun Town <bold>3</bold> Mengyang Town <bold>4</bold> Menghai Town.</p></caption><graphic xmlns:xlink="http://www.w3.org/1999/xlink" xlink:href="zookeys-630-043-g043.jpg" position="float" orientation="portrait" xlink:type="simple" id="oo_110242.jpg"/></fig></tp:treatment-sec><ref-list><ref id="B18"><mixed-citation xmlns:xlink="http://www.w3.org/1999/xlink" xlink:type="simple">
          <person-group><name name-style="western"><surname>Żabka</surname><given-names>M</given-names></name></person-group> (<year>1985</year>) <article-title>Systematic and zoogeographic study on the family <tp:taxon-name><tp:taxon-name-part taxon-name-part-type="family">Salticidae</tp:taxon-name-part></tp:taxon-name> (<tp:taxon-name><tp:taxon-name-part taxon-name-part-type="order">Araneae</tp:taxon-name-part></tp:taxon-name>) from Viet-Nam.</article-title> <source>Annales Zoologici, Warszawa</source> <volume>39</volume>: <fpage>197</fpage>–<lpage>485</lpage>.</mixed-citation></ref></ref-list></tp:taxon-treatment>
