# Supplementary material for: The jumping spiders from Xishuangbanna, Yunnan, China (Araneae, Salticidae)
Source: Zookeys. 2016 Nov 9;(630):43–104. doi: 10.3897/zookeys.630.8466 (PMC5126523; doi:10.3897/zookeys.630.8466)
Supplement: XML Treatment for Stenaelurillus fuscus [file zookeys.630.8466-treatment21.xml]

<!DOCTYPE tp:taxon-treatment
  PUBLIC "-//TaxonX//DTD Taxonomic Treatment Publishing DTD v0 20100105//EN" "tax-treatment-NSO.dtd">
<tp:taxon-treatment xmlns:tp="http://www.plazi.org/taxpub"><tp:treatment-meta><kwd-group><label>Taxon classification</label><kwd><named-content content-type="kingdom">Animalia</named-content></kwd><kwd><named-content content-type="order">Araneae</named-content></kwd><kwd><named-content content-type="family">Salticidae</named-content></kwd></kwd-group><mixed-citation publication-type="journal"><person-group><name><surname>Cao</surname><given-names>Qi</given-names></name><name><surname>Li</surname><given-names>Shuqiang</given-names></name><name><surname>Żabka</surname><given-names>Marek</given-names></name></person-group><article-title>The jumping spiders from Xishuangbanna, Yunnan, China (<tp:taxon-name><tp:taxon-name-part taxon-name-part-type="order">Araneae</tp:taxon-name-part></tp:taxon-name>, <tp:taxon-name><tp:taxon-name-part taxon-name-part-type="family">Salticidae</tp:taxon-name-part></tp:taxon-name>)</article-title><source>Zookeys</source><day>9</day><month>11</month><year>2016</year><volume>2016</volume><issue>630</issue><fpage>43</fpage><lpage>104</lpage><pub-id pub-id-type="doi">10.3897/zookeys.630.8466</pub-id></mixed-citation></tp:treatment-meta><tp:nomenclature><tp:taxon-name>
                <tp:taxon-name-part taxon-name-part-type="genus">Stenaelurillus</tp:taxon-name-part>
                <tp:taxon-name-part taxon-name-part-type="species">fuscus</tp:taxon-name-part>
                <object-id xmlns:xlink="http://www.w3.org/1999/xlink" content-type="zoobank" xlink:type="simple">http://zoobank.org/33962F70-D32A-46C9-8684-83B8E7228F07</object-id>
              </tp:taxon-name><tp:taxon-authority>Cao &amp; Li</tp:taxon-authority><tp:taxon-status xmlns:xlink="http://www.w3.org/1999/xlink" xlink:type="simple">sp. n.</tp:taxon-status><xref ref-type="fig" rid="F40">Figs 40</xref><xref ref-type="fig" rid="F41">, 41</xref><xref ref-type="fig" rid="F42">, 42</xref><xref ref-type="fig" rid="F43">, 43</xref></tp:nomenclature><tp:treatment-sec sec-type="material" id="SECID0EUUDI"><title>Type.</title><p>
                <bold>Holotype</bold> ♂: CHINA, Yunnan, Mengla County, Menglun Town, Rubber-Tea plantation (<named-content xmlns:xlink="http://www.w3.org/1999/xlink" content-type="dwc:verbatimCoordinates" xlink:type="simple"><named-content content-type="geo-json" specific-use="{&#34;type&#34;:&#34;Point&#34;,&#34;coordinates&#34;:[101.282050,21.925850]}" id="NCID0E6UDI" xlink:type="simple">21°55.551'N, 101°16.923'E</named-content></named-content>, 561 m), 11 December 2006, G. Zheng leg.</p></tp:treatment-sec><tp:treatment-sec sec-type="etymology" id="SECID0EEVDI"><title>Etymology.</title><p>From Latin <italic><tp:taxon-name><tp:taxon-name-part taxon-name-part-type="species">fuscus</tp:taxon-name-part></tp:taxon-name></italic> (dark), in reference to the dark carapace; adjective.</p></tp:treatment-sec><tp:treatment-sec sec-type="diagnosis" id="SECID0EUVDI"><title>Diagnosis.</title><p>Similar to <italic><tp:taxon-name><tp:taxon-name-part taxon-name-part-type="genus">Stenaelurillus</tp:taxon-name-part> <tp:taxon-name-part taxon-name-part-type="species">minutus</tp:taxon-name-part></tp:taxon-name></italic> Song &amp; Chai, 1991 (see <xref ref-type="bibr" rid="B15">Wesołowska 2014</xref>: fig. 4A–D), but embolus straight (Fig. <xref ref-type="fig" rid="F40">40C</xref>) vs. bent; sclerotized apophysis (the longer one) located anteriorly to embolus (Fig. <xref ref-type="fig" rid="F40">40C</xref>) vs. posteriorly; <abbrev xmlns:xlink="http://www.w3.org/1999/xlink" xlink:title="retrolateral tibial apophysis" id="ABBRID0EQWDI" xlink:type="simple">RTA</abbrev> almost triangular (Fig. <xref ref-type="fig" rid="F40">40B</xref>) vs. broad with thin, long, pointed apex in <italic><tp:taxon-name><tp:taxon-name-part taxon-name-part-type="genus">Stenaelurillus</tp:taxon-name-part> <tp:taxon-name-part taxon-name-part-type="species">minutus</tp:taxon-name-part></tp:taxon-name></italic>.</p><fig id="F40" position="float" orientation="portrait"><label>Figure 40.</label><caption><p>Palp of <italic><tp:taxon-name><tp:taxon-name-part taxon-name-part-type="genus">Stenaelurillus</tp:taxon-name-part> <tp:taxon-name-part taxon-name-part-type="species">fuscus</tp:taxon-name-part></tp:taxon-name></italic> sp. n., male holotype. <bold>A</bold> prolateral <bold>B</bold> retrolateral <bold>C</bold> ventral <bold>D</bold> bulb, ventral. Scale bar equal for <bold>A–C</bold>.</p></caption><graphic xmlns:xlink="http://www.w3.org/1999/xlink" xlink:href="zookeys-630-043-g040.jpg" position="float" orientation="portrait" xlink:type="simple" id="oo_110239.jpg"/></fig></tp:treatment-sec><tp:treatment-sec sec-type="description" id="SECID0ECYDI"><title>Description.</title><p>
                <bold>Male</bold> (holotype). Total length 5.30, <abbrev xmlns:xlink="http://www.w3.org/1999/xlink" xlink:title="carapace length" id="ABBRID0EKYDI" xlink:type="simple">CL</abbrev> 2.80, <abbrev xmlns:xlink="http://www.w3.org/1999/xlink" xlink:title="carapace width" id="ABBRID0ENYDI" xlink:type="simple">CW</abbrev> 2.35, <abbrev xmlns:xlink="http://www.w3.org/1999/xlink" xlink:title="abdomen length" id="ABBRID0EQYDI" xlink:type="simple">AL</abbrev> 2.50, <abbrev xmlns:xlink="http://www.w3.org/1999/xlink" xlink:title="abdomen width" id="ABBRID0ETYDI" xlink:type="simple">AW</abbrev> 1.60. Eye measurements: <abbrev xmlns:xlink="http://www.w3.org/1999/xlink" xlink:title="anterior median eyes" id="ABBRID0EWYDI" xlink:type="simple">AME</abbrev> 0.48, <abbrev xmlns:xlink="http://www.w3.org/1999/xlink" xlink:title="anterior lateral eyes" id="ABBRID0EZYDI" xlink:type="simple">ALE</abbrev> 0.30, <abbrev xmlns:xlink="http://www.w3.org/1999/xlink" xlink:title="posterior median eyes" id="ABBRID0E3YDI" xlink:type="simple">PME</abbrev> 0.06, <abbrev xmlns:xlink="http://www.w3.org/1999/xlink" xlink:title="posterior lateral eyes" id="ABBRID0E6YDI" xlink:type="simple">PLE</abbrev> 0.29, <abbrev xmlns:xlink="http://www.w3.org/1999/xlink" xlink:title="anterior eye row" id="ABBRID0ECZDI" xlink:type="simple">AER</abbrev> 1.75, <abbrev xmlns:xlink="http://www.w3.org/1999/xlink" xlink:title="posterior eye row" id="ABBRID0EFZDI" xlink:type="simple">PER</abbrev> 1.60, <abbrev xmlns:xlink="http://www.w3.org/1999/xlink" xlink:title="length of eye field" id="ABBRID0EIZDI" xlink:type="simple">EFL</abbrev> 1.30. Clypeus height 0.31 high. Legs: I 4.50 (1.50, 0.75, 1.00, 0.75, 0.50); II 6.85 (1.50, 0.65, 0.95, 0.70, 0.50); III 5.35 (1.80, 0.70, 1.15, 1.15, 0.55); IV 5.85 (2.00, 0.75, 1.25, 1.25, 0.60).</p><p>Carapace dark, moderately high and slightly broadened posteriorly (Fig. <xref ref-type="fig" rid="F42">42A</xref>). Lateral carapace margins with long, dense brush-like setae. Chelicerae dark brown. <italic>Maxillae</italic> and labium brown, tips light with greyish hairs. Sternum dark, oval. Abdomen shield-shaped, anterior edge with long dense bristles. Venter and spinnerets dark grey. Legs dark with dense hairs and numerous spines. Palpal tibia white and short, about 1/3 the length of the cymbium. Tibia with ventral, digitiform, obtuse apophysis and triangular <abbrev xmlns:xlink="http://www.w3.org/1999/xlink" xlink:title="retrolateral tibial apophysis" id="ABBRID0ETZDI" xlink:type="simple">RTA</abbrev> (Fig. <xref ref-type="fig" rid="F40">40B</xref>). Seminal duct encircling retrolateral part of tegulum. Tegulum oval, with long and triangular posterior lobe.</p><fig id="F41" position="float" orientation="portrait"><label>Figure 41.</label><caption><p>
          <italic><tp:taxon-name><tp:taxon-name-part taxon-name-part-type="genus">Stenaelurillus</tp:taxon-name-part> <tp:taxon-name-part taxon-name-part-type="species">fuscus</tp:taxon-name-part></tp:taxon-name></italic> sp. n., male holotype. <bold>A</bold> embolus, prolateral <bold>B</bold> embolus, retrolateral <bold>C</bold> embolus, dorsal <bold>D</bold> habitus, front. Scale bars equal for <bold>A–C</bold>.</p></caption><graphic xmlns:xlink="http://www.w3.org/1999/xlink" xlink:href="zookeys-630-043-g041.jpg" position="float" orientation="portrait" xlink:type="simple" id="oo_110240.jpg"/></fig><fig id="F42" position="float" orientation="portrait"><label>Figure 42.</label><caption><p>Habitus of <italic><tp:taxon-name><tp:taxon-name-part taxon-name-part-type="genus">Stenaelurillus</tp:taxon-name-part> <tp:taxon-name-part taxon-name-part-type="species">fuscus</tp:taxon-name-part></tp:taxon-name></italic> sp. n., male holotype. <bold>A</bold> dorsal <bold>B</bold> lateral.</p></caption><graphic xmlns:xlink="http://www.w3.org/1999/xlink" xlink:href="zookeys-630-043-g042.jpg" position="float" orientation="portrait" xlink:type="simple" id="oo_110241.jpg"/></fig><fig id="F43" position="float" orientation="portrait"><label>Figure 43.</label><caption><p>Four main collection localities in Xishuangbanna, Yunnan, China. <bold>1</bold> Mengla Town <bold>2</bold> Menglun Town <bold>3</bold> Mengyang Town <bold>4</bold> Menghai Town.</p></caption><graphic xmlns:xlink="http://www.w3.org/1999/xlink" xlink:href="zookeys-630-043-g043.jpg" position="float" orientation="portrait" xlink:type="simple" id="oo_110242.jpg"/></fig><p>
                <bold>Female.</bold> Unknown.</p></tp:treatment-sec><tp:treatment-sec sec-type="distribution" id="SECID0EP3DI"><title>Distribution.</title><p>Known only from the type locality.</p><!--PageBreak--><!--PageBreak--><!--PageBreak--><!--PageBreak--></tp:treatment-sec><ref-list><ref id="B15"><mixed-citation xmlns:xlink="http://www.w3.org/1999/xlink" xlink:type="simple">
          <person-group><name name-style="western"><surname>Wesołowska</surname><given-names>W</given-names></name></person-group> (<year>2014</year>) <article-title>A review of the Asian species of the spider genus <italic><tp:taxon-name><tp:taxon-name-part taxon-name-part-type="genus">Stenaelurillus</tp:taxon-name-part></tp:taxon-name></italic> (<tp:taxon-name><tp:taxon-name-part taxon-name-part-type="order">Araneae</tp:taxon-name-part></tp:taxon-name>: <tp:taxon-name><tp:taxon-name-part taxon-name-part-type="family">Salticidae</tp:taxon-name-part></tp:taxon-name>).</article-title> <source>Oriental Insects</source> <volume>47</volume>(<issue>4</issue>): <fpage>246</fpage>–<lpage>254</lpage>. doi: <ext-link xlink:type="simple" ext-link-type="doi" xlink:href="10.1080/00305316.2013.871823">10.1080/00305316.2013.871823</ext-link></mixed-citation></ref></ref-list></tp:taxon-treatment>
